# Supplementary material for: Disulfide disruption reverses mucus dysfunction in allergic airway disease
Source: Nat Commun. 2021 Jan 11;12:249. doi: 10.1038/s41467-020-20499-0 (PMC7801631; doi:10.1038/s41467-020-20499-0)
Supplement: Supplementary file 4 — Source data [file 41467_2020_20499_MOESM4_ESM.xlsx]

## Sheet: Fig 1d
		MUC5AC							MUC5B

## Sheet: Fig 1e
Veh	TCEP
0.334981	0.432867
0.914479	0.451
0.256136	0.455234
0.619278	1.41845
0.528928	1.26232
0.763576	1.50359
7.29425	1.31284
0.382536	1.11619
0.295548	1.16415
0.266101	1.21685
0.160912	1.06687
0.591885	1.91415
0.249393	2.84165
0.223305	3.42875
0.204948	2.61258
0.230765	1.37379
0.132884	1.3211
0.132262	1.25437
0.10069	1.18426
0.108925	3.8249
0.332947	3.72894
0.386751	2.42416
0.615362	4.18703
0.52315	2.53636
0.396927	2.66148
0.548946	2.49591
0.47251	2.53416
0.374734	1.46007
0.405034	4.65276
0.326707	2.30555
0.429294	2.69233
0.678585	2.6858
0.0265586	2.30254
0.302187	2.5802
0.549956	1.54405
0.480065	1.594
0.00173059	1.52526
0.0783093	1.58013
0.26766	1.70549
0.23131	1.60768
0.251719	2.20886
0.217637	2.27002
0.00599441	0.49795
0.316298	0.626733
0.47044	0.576909
0.34378	0.547086
0.459934	1.55383
0.480694	1.55391
0.472757	1.49717
0.34503	1.51837
0.25173	1.19485
0.030262	1.00796
0.30059	1.03279
0.388497	1.1768
0.522322	0.249179
0.473773	0.982953
0.562919	0.723573
0.455972	0.568833
0.486266	0.960164
0.421768	2.59778
0.447182	3.63366
0.883396	0.43132
0.421261	0.28077
0.596541	0.355503
0.313939	1.71518
0.350928	6.07567
0.283047	5.32021
0.298411	0.40636
0.307015	0.287512
0.383163	0.363972
0.395835	3.05165
0.383867	0.358513
0.612434	0.370588
0.473988	0.3167
7.4176	0.0784123
0.345863	0.228734
0.398243	0.416829
0.317837	2.24148
0.343617	0.371751
0.207209	0.0344305
0.204621	0.394532
0.253846	2.76635
0.187345	1.18326
0.22612	1.62881
0.139178	1.18112
0.067831	0.299489
0.181341	0.301716
0.233223	1.28215
0.442291	0.700161
0.313561	0.28073
0.0117246	2.02164
2.692	0.0614062
0.445269	6.04558
0.462074	0.383716
1.89734	3.46298
1.0364	0.366986
0.623204	3.61776
0.554046	0.406062
0.276756	2.67406
0.312247	2.89626
0.2354	1.72483
0.415347	1.79701
0.322538	0.32031
0.240007	0.861811
0.284363	2.03469
2.20933	0.820134
0.290925	0.0705754
0.00406657	2.30541
0.614414	0.398631
0.335899	0.450974
0.620359	2.63903
0.389379	0.621252
0.202769	8.65877
0.232436	1.93097
0.435645	5.36701
0.325898	3.14321
0.348525	2.24379
0.96761	0.732553
0.523784	0.688909
0.309864	0.475653
0.907442	2.69499
0.85005	0.422786
0.235112	0.271192
0.0257977	3.81357
0.645663	0.249538
0.0115833	0.308599
0.502002	4.73354
0.531928	1.81544
0.482146	0.523189
0.00932536	3.21873
0.450118	1.39691
0.0379961	2.5161
0.472571	4.06766
0.36763	4.47854
0.622623	1.0722
0.319813	2.75103
0.249609	4.48125
0.367478	2.44062
0.369075	1.27539
0.0753257	4.47286
0.609605	1.89039
0.448594	2.86764
0.594002	1.48523
0.178371	1.0695
0.357511	2.68921
0.421415	1.2565
1.9877	0.870477
0.288639	1.60452
0.140263	5.89395
0.445483	2.64977
0.522001	0.494017
0.41477	7.05531
0.855252	7.50665
0.302814	1.14111
0.52947	1.35403
0.198074	0.444991
0.423262	4.57618
0.0768924	0.50714
0.0428342	1.39354
3.49537	1.99563
0.475405	6.87179
0.385224	2.89838
0.384388	0.615595
0.682968	0.287022
0.657926	1.16939
0.180182	0.696753
0	2.21936
0	0.485547
0	0.664883
0	0.0212593
0.124359	0.423714
0.164991	0.238229
0.0335446	2.69483
0.334505	2.61119
0.304664	2.51414
0.451242	1.237
0.222828	0.596
0.349265	9.07181
0.375951	0.286433
0.415768	0.743719
0.153737	1.24318
0.304176	4.567
0.569186	1.72672
0.234021	2.73591
0.138419	0.698253
0.0499687	0.711962
0.101275	3.02612
0.40632	0.161365
0.307912	1.15934
5.08524	1.49819
0.245471	1.42371
0.215942	0.778757
0.332702	14.1134
0.435416	0.789285
0.653602	0.29033
0.285388	1.45938
0.0918888	0.883982
0.213995	5.01056
0.358362	1.77717
0.116755	2.54039
0.429613	1.33333
0.270632	0.272115
0.391911	3.15952
0.691108	1.31566
0.317432	1.26047
1.83489	1.44553
0.182831	1.73511
5.48042	2.03971
2.59	3.43992
0.380926	1.606
0.259586	0.180875
0.428228	10.6568
0.222847	2.05232
0.171627	2.84815
0.410731	1.46948
0.480754	2.17318
0.454983	2.282
0.0589292	1.36882
0.49842	2.09016
0.216305	6.60698
0.501682	2.54917
0.311543	4.17658
0.417961	1.37097
0.180572	2.44593
0.471054	1.06847
0.33134	1.19779
2.12273	6.35246
0.39053	1.6376
0.215946	0.554795
0.726953	2.3204
0.495792	0.825345
0.42947	0.22634
0.25097	1.5076
0.0389027	1.34869
0.39256	3.3494
0.137825	6.1582
0.287051	0.715264
0.176097	0.0690356
0.436192	0.651593
0.26551	2.51335
0.511135	1.23671
0.628818	2.49333
0.172265	0.94889
0.651703	1.29899
0.339133	12.455
0.426249	0.89861
0.354133	2.50803
0.16135	0.713505
0.321862	0.182041
0.330238	0.206744
0.150246	1.37156
0.462683	0.394495
0.176713	0.997385
6.83599	1.47897
0.31873
0.446213	1.05637
0.493583	0.574312
0.461985	2.51647
3.30353	3.5099
0.177444	3.12041
0.431332	2.49518
1.41266	2.88882
0.35167	1.70697
0.0187036	5.90162
0.181525	0.200668
1.86601	3.62412
0.281065	0.555721
0.374406	0.972606
0.458452	2.14648
0.227514	3.17135
0.758833	0.337065
0.20964	0.212241
0.0455703	1.37552
0.411376	4.51422
0.392745	1.25005
0.507391	0.380019
0.0859292	1.39675
0.0683286	4.87253
0.227113	2.98216
0.487999	2.45571
2.60481	3.3832
0.567266	2.0634
0.288409	15.4704
0.348208
0.540368	0.548241
0.282391	3.81901
0.216297	2.40445
0.322822	0.819971
0.515395	4.8404
0.214358	1.36085
0.405354	3.8923
0.285628	1.18175
1.64566	1.80582
0.386144	0.774508
0.135859	3.39003
0.344713	9.55825
1.46216	1.72549
0.277021	0.766046
0.298947	4.23422
0.573923
0.204092	1.60278
0.334419	5.96014
0.531552	2.56916
0.19785	0.648883
0.171148
0.37518	0.339039
0.221667	0.268949
0.00725244	3.2887
6.7363	2.63293
0.289741	0.365362
0.270006	0.312976
0.417781	2.3075
0.0638713	2.25185
0.319973	0.719921
7.73306	0.710725
0.00864525	1.11102
1.31548	0.650668
0.346109	0.437432
0.232758	0.746051
	0.876616
	0.758063
0.413004	2.63128
0.104837	2.53714
0.234625	2.05838
0.358394	3.91255
1.70892	0.552134
0.282129	0.441379
0.108827	0.527823
0.110443	0.522719
0.128752	1.71101
0.107982	2.55992
0.0998205	1.4034
0.154223	0.855871
0.0419621	0.958011
0.498673	0.578006
0.116947	0.562393
0.243949	0.837931
0.216342	0.81438
0.257076	0.780792
0.255784	0.621248
0.277457	1.17665
0.22369	1.15622
0.194294	1.15089
0.177578	1.22532
6.46363	0.492115
0.288024	0.601931
0.279112
0.216967	0.550536
0.161158	3.29365
0.154428	3.60789
0.299571	3.82385
0.243991	4.40873
0.289216	8.98567
0.755898	14.2887
0.492523	1.53262
2.35775	1.31369
0.579791	2.14015
0.0276153	1.1461
0.182269	0.545308
0.119548	0.604255
0.21856	0.497756
0.212736	0.129974
0.0590568	3.20136
0.00202211	0.156591
0.254265	0.594769
0.241972	0.218283
0.982718	0.550181
0.188204	1.15384
0.236169	0.296215
0.214813	1.33701
0.142378	5.02455
0.455273	0.722155
0.193634	0.473157
0.149078	9.21615
0.266104	1.6823
0.220369	0.673356
0.237758	0.577184
0.206044	0.583354
0.187058	4.24816
0.19961	5.72457
0.28037	1.58759
0.978955	0.137426
0.574774	3.18258
0.226393	2.13167
0.516084	0.321336
0.192105	8.65128
0.234621	0.570614
0.240497	5.63546
0.194144	5.66466
0.433161	0.196911
0.207394	0.147264
0.175919	8.05357
0.33485	9.61084
0.248831	0.241653
0.23735	0.21519
0.24623	2.28846
0.229808	0.677783
0.149208	0.607101
0.0907485	0.469617
0.153855	2.86476
0.238004	0.527998
0.133181	9.25738
0.372474	5.87624
0.341306	1.89874
0.40334	4.77148
0.492615	2.29621
0.397373	0.493121
1.59408	1.47411
0.819038	0.527869
0.244357	0.471426
1.03685	7.53358
0.128303	2.4131
0.117138	1.18648
1.02526	0.615455
1.93341
1.98788	1.89922
0.33866	0.365352
1.30662	2.86803
0.523742	4.47493
0.86781	5.43285
3.53838	0.662148
0.478494	0.301744
0.612506	2.94121
0.169995	2.96532
	2.08595
0.313818	0.740524
0.32492	1.32186
0.186313	3.49741
0.268512	2.01399
0.206989	0.641143
0.177498	7.57079
0.787933	3.32134
0.250038	1.26707
0.681017	0.310967
0.339805	4.00722
0.256965	3.62708
0.147672	3.17229
0.249689	4.21072
2.04642	0.535184
0.400575	1.06734
0.191001	3.10035
2.91048	2.01015
0.324337	0.285083
0.829685	2.36716
0.320769	1.99682
0.381302	7.40353
0.235731	7.09591
0.00233939	2.35505
1.83377	0.727248
0.752388	5.34836
3.51353	2.6406
0.199659
0.672688	0.676466
0.620566	1.61457
0.590595	0.47027
0.592275	2.11792
0.14754	3.76468
5.15473	3.95079
0.302499	0.549654
0.358349	2.12107
0.168222	14.9281
	5.41808
0.400191	1.96904
0.526794	1.27198
0.268201	1.12811
0.532285	0.844461
0.0824314	6.59409
0.206383	0.161103
0.141549	0.000647649
	0.598732
0.0939537	9.19055
0.671054	2.28894
0.86962	0.711332
0.158703	6.80489
0.940428	0.646758
0.186493	0.675286
1.49297e-06	2.42681
0.00493686	2.59851
0.141922	3.70941
0.213525	1.89158
	1.67856
0.198016	5.92816
0.00500728	1.17363
0.364972	0.804235
0.163853	2.16092
0.280266	0.74525
0.11968	2.80989
0.232297	7.95396
0.103827	2.40994
0.179249	1.31421
0.0268621	0.761573
0.526506	1.02228
0.336412	0.1901
0.970638	2.38349
0.177848	0.704002
0.460156	0.692731
0.272452	1.29528
0.21646	3.69564
0.0801716	0.512614
0.258811	0.982097
0.351898	4.71627
2.43442	13.7173
0.364513	2.40357
0.365746	0.302045
0.529839	0.627974
0.179077	0.19694
0.34593	0.499403
1.24891	1.38335
0.134674	2.19158
0.792406	0.365441
0.985348	1.92408
0.157167	2.34934
0.227303	3.146
7.62235	8.23873
0.123723	7.40389
	0.643884
0.198691	0.54776
0.258887	1.37552
0.156568	6.70338
0.0459916	0.356434
0.410011	0.486103
0.0314576	0.589624
0.404267	0.721269
0.13597	1.04121
0.233752	9.42694
0.340982	6.22477
0.97085	1.86789
0.516069	3.66652
0.127461	0.568558
0.138479	0.745477
0.364162	0.298263
0.208786	0.914396
0.197386	5.46878
4.06259	0.183026
1.26639	1.89424
0.658839	11.5003
0.144566	0.131619
0.207048	0.464225
1.26695	0.713304
0.0361538	3.28222
0.333959	1.68927
2.03331	1.25163
0.12657	1.96037
0.206596	0.938919
0.275597	2.08333
0.24593	0.418947
0.457248	2.13287
0.415028
1.69329	0.91122
0.146982	0.552046
0.465079	0.881561
0.408889	0.934338
1.6237	0.280339
0.0306237	0.278966
3.38358	0.0126996
0.189115	0.329987
0.949455	4.78317
0.270638	2.8346
0.241366	23.4736
0.662914	21.0202
0.357085	6.8243
0.235811	7.09069
0.152112	6.98081
0.331262	6.90094
2.02579	0.770424
0.299022	0.398141
	0.694892
0.340692	0.739206
0.233325	1.47406
0.155992	1.62343
0.154357	1.64524
0.305367	1.62288
8.64691	0.930581
1.36943	1.07055
0.0931988	1.2532
0.631972	1.23707
0.43887	3.1349
4.24161	2.96027
0.56494	3.28886
0.301403	3.58208
0.183784	1.74025
0.271805	0.73595
0.331415	1.89599
0.613203	1.26787
1.46213	1.34884
0.874034	1.66324
0.22983	1.3122
0.785305	1.69513
0.243264	0.787915
0.47367	1.43143
0.230525	1.0927
0.288058	0.449798
0.117221	0.207254
0.376466	0.187247
0.223657	0.200905
0.0924823	0.202566
2.15674	1.91176
0.602332	1.90861
0.287441	1.74971
0.014061	0.370993
0.217704	0.379665
0.554755	0.349824
0	0.32789
0.223347	0.829583
2.31082	0.598134
	0.876939
0.0849814	0.966226
0.239441	0.684426
0.289416	0.614203
5.37246	0.715884
0.206141	0.696197
0.72823	0.364968
0.190141	0.366936
0.122351	0.308564
0.178002	0.339355
0.185406	9.63131
0.544706	10.6133
5.94075	10.5649
0.426197	8.48398
0.278041	8.75922
1.1503	9.17353
0.515844	9.06016
0.0395287	8.79888
0.135696	0.318057
1.47558	0.328614
0.662249	0.38722
0.0664125	0.0808085
0.131673	0.57083
0.17782	0.563907
0.141902	0.545719
0.255435	0.564392
0.45186	30.7211
0.246699	22.8717
5.74967	1.93369
0.978427	1.17681
0.660851	3.94852
0.422106	0.864937
0.313289	1.7647
0.644282	0.505512
0.720441	3.72212
0.730066	0.30511
0.357687	7.64199
0.286829	2.53952
0.167147	2.60068
0.163892	0.333497
0.148104	2.02488
0.161489	0.307688
0.0633551	2.2958
0.0598894	2.18321
0.0844991	14.246
0.0802113	2.62072
0.449757	0.602239
0.482238	2.40256
0.141834	0.929121
0.245625	0.837083
0.163388	0.510019
0.177729	3.55091
0.216934	13.9117
1.17162	24.0292
0.245069	7.64025
0.232592	4.18893
0.285313	3.16322
0.210281	0.860698
0.269355	0.302187
0.121351	2.88621
0.124018	25.6405
0.327358	0.818306
0.140525	1.73615
0.18653	1.35115
0.169189	4.72692
0.250903	0.573919
0.626438	0.612375
0.236808	0.969568
0.353426	13.6512
0.279903	1.5182
0.117476	2.09523
0.0947931	15.8413
0.191125	3.74801
0.166008	0.504986
0.158778	7.73357
0.139839	0.418997
0.164846	3.83413
0.049597	3.7762
0.103304	1.55253
0.115486	1.70649
1.93882	0.365676
0.0770513	2.11894
0.395945	2.56413
0.236268	1.29067
0.147863	2.3536
0.156835	1.01559
0.053333	0.775677
1.20717	0.529688
0.523585	8.67156
0.248835	2.47342
0.33519	1.9201
0.174432	2.65123
0.0554286	2.12749
0.104415	5.18482
0.114433	5.00507
0.208671	16.0762
0.334159	4.33026
0.357928	2.67833
0.157911	1.72436
0.315117	0.737767
0.285675	1.55728
0.160997	5.13572
0.165725	0.598948
0.656269	1.77807
0.104167	3.52567
0.168637	15.0234
	1.86312
0.192088	0.962059
0.140685	0.934541
0.156952	26.6939
0.409261	3.90771
0.269386	30.4733
0.238859	1.20274
0.0156059	16.2764
0.00683068	3.33817
0.00579921	8.6164
1.98869	2.57339
0.740515	1.84724
0.0549235	5.48011
0.451867	1.61608
0.0221801	0.52935
0.131843	6.61097
0.119579	4.94722
0.138146	2.54831
1.22556	2.04077
0.283266	1.43296
0.15394	3.09215
0.306895	1.574
0.428212	0.570061
5.7106	0.590209
0.272381	1.52082
1.0611	2.85638
0.425135	0.246648
0.0832039	7.14885
6.04928	7.01451
0.106347	0.653425
3.84985	4.12344
0.167445	5.32657
0.185769	3.87759
0.653092	8.04397
0.0189841	2.13363
0.130035	0.34956
2.63026	0.578154
0.111786	1.91366
0.74	0.625441
2.26963	1.50712
0.27248	0.523742
0.236866	1.33031
0.0373983	28.3117
0.144677	2.16978
0.217275	8.38298
0.465009	0.879646
0.0753587	5.66726
0.576136	26.3587
0.14607	0.657537
1.87235e-05
0.206256	0.643427
0.131961	1.41225
0.20063	0.863458
0.636595	0.721086
0.172996	2.60604
0.168326	14.4389
	2.07043
0.776715	21.9375
	3.27127
0.285884	0.552628
0.228121
0.117922	0.369551
1.26112	2.29139
0.178983	0.79017
0.240565	0.190327
0.184039	1.05248
0.434268	15.7934
1.35979	1.81176
0.252596	1.59277
0.159651	1.92656
0.00473814	0.131621
0.178449	0.767291
0.0888146	2.71676
0.365491	1.27939
1.28213	1.22591
0.12877	1.66811
1.01478	3.55973
0.062739	0.390055
0.209258	1.24349
0.0026789	0.329851
0.194025	0.299657
0.017476	7.55007
7.65614	5.1858
1.74186	2.38124
0.0709738	2.30341
0.400819	0.345074
0.0849319	3.34959
0.247338	7.35943
0.276092	1.05316
0.329558	3.24667
0.118967	2.18267
0.133314	0.443648
0.258665	3.25274
0.149884	31.3876
0.0835634	2.59521
0.320633	1.07438
0.119029	16.7814
0.654652	0.647528
0.0925545	7.75174
0.0497086	2.20366
0.0359996	1.63554
0.124176	4.63445
0.602589	5.21948
0.0622314	6.3252
0.0958946	32.8529
	4.06056
0.178838	11.0053
0.545645	0.804651
0.213442	7.00023
0.221451	32.2617
0.202228	2.52847
	0.90983
0.280101	9.28287
0.189083	1.3727
0.178984	2.11903
0.158675	2.77592
0.139699	2.23215
0.149427	7.47542
0	3.62292
0.288823	1.96288
0.147752	2.6793
0.210626	8.33705
0.287497	7.72264
0.235034	0.556744
0.629036	0.839444
0.321224	0.843068
0.321726	24.9512
0.250222	2.99136
0.0182822
0.212873	0.507599
0.215823	0.466721
0.23388	0.498368
0.378258	0.448333
0.188603	0.513054
0.218454	0.496162
0.079438	0.48742
0.230172	0.439208
0.119127	0.684302
0.607889	0.117044
0.266508	0.324479
0.257487	0.658453
0.411371	0.550774
	0.517067
0.261643	0.340986
0.270594	0.665828
0.315515	0.413273
0.25308	0.519856
1.20082	0.677716
0.538662	0.446815
0.31579	0.587341
0.204908	0.374957
0.351588	0.616663
0.266737	0.0704993
0.631964	0.851061
0.556609	0.736278
0.508517	0.65668
0.490263	1.07871
0.298159	1.01384
0.251668	0.39828
0.34954	0.229035
0.343857	1.80262
0.227697	2.01656
0.0986733	1.90867
0.112986	1.87199
0.392275	0.584586
0.153328	1.83137
0.162028	1.27081
0.144391	2.5805
0.189117	0.393154
0.28608	0.550583
0.275209	0.766045
0.28929	0.249499
0.292328	0.257001
1.83052	1.27046
0.289908	0.431207
0.773902	0.301803
0.459581	0.349334
0.290859	0.413482
0.747992	1.54617
1.70097	0.295721
0.324212	2.14117
0.231935	0.600538
0.153641	0.405397
	0.361433
0.087511	0.199547
0.254394	0.111212
0.257656	0.305098
0.395995	0.213984
0.144875	0.278769
0.153737	0.180797
0.243426	0.215174
0.0169622	0.167934
0.204792	0.23884
1.06823	0.173423
0.96997	0.21866
0.259792	0.346032
0.257402	0.154446
0.138375	1.87901
0.3899	0.219283
0.141932	0.578892
0.49644	0.202266
0.305942	0.191891
0.425292	0.64434
0.104306	0.612966
0.0801986	0.58666
0.612843	0.170138
0.621683	0.145796
0.343659	0.141411
0.755785	0.122969
2.51052	0.166997
0.29725	0.151661
0.438477	0.0939191
0.213277	0.12486
0.279533	0.107372
0.160588	0.00164637
0.111101	0.0970109
0.34537	0.430989
0.245814	0.140114
0.294917	0.184295
0.617021	0.211136
0.434064	0.122936
0.326118	0.0694576
0.0957861	0.272148
0.117344	0.253327
0.175622	0.105109
0.25675	0.139369
0.13271	0.57033
0.196384	0.589988
0.0818211	0.792037
0.256348	0.366474
0.413052	0.373595
0.206968	1.23375
0.199213	1.7052
0.204338	1.69809
	0.912525
0.325666	0.653919
0.812985	0.42695
0.759385	0.515855
0.164782	1.8338
0.333046	0.269819
0.136903	0.311092
0.464809	0.540663
0.273438	0.341453
0.337055	0.415221
0.232669	1.96744
0.396712	0.177066
0.386872	0.49698
0.216603	0.664707
0.963131	0.655016
6.05048e-05	0.067069
	0.142033
0.0713807	0.0126027
	0.702809
0.506754	0.571187
0.21	0.264382
0.387721	0.58844
0.364409	1.86942
5.75246e-05	1.63753
0.000236168	1.84113
0.245458	0.0933233
0.0178636	0.751443
0.237888	0.160224
0.146469	0.331635
0.346496	0.500587
0.420277	1.57701
1.8559	0.680016
0.471897	0.335208
0.784819	2.54409
0.184411	0.527847
1.15905	1.41881
0.221404	0.560252
0.553217	0.219397
0.269819	0.405136
0.374134	0.190788
0.60306	0.394004
0.371683	0.788246
0.454471	0.534583
0.677336	0.959205
0.249893	0.109323
4.69822	0.0580252
1.90925	0.601522
0.565285	0.19817
0.285948	0.279805
0.301701	0.746757
0.177198	1.95656
0.269773	0.526667
1.54611	1.43315
0.40763	0.238868
0.52814	0.261873
1.9038	0
0.298338	0.528341
0.162561	0.493751
0.271772	0.772813
1.13777	0.555373
0.423316	0.302997
0.141128	0.334086
0.326723	0.43153
0.137053	0.370723
0.188234	8.45003
0.0060586	0.240228
0.460674	0.238315
0.317386	0.185941
0.247446	1.99712
0.123181	0.183952
0.118676	0.841294
0.406564	0.487455
0.14845	0.335762
0.34288	1.63481
0.399298
0.422274	1.95963
1.49641	0.214858
0.498845	0.80485
0.0917166	0.029255
0.488266	0.2686
0.342394	0.608571
0.15973	0.320725
0.12825	0.435864
0.102541	0.232916
0.323785	0.0742262
1.19643	0.227646
0.256664	1.02885
0.00380538	0.0829009
0.645722	1.14017
0.279022	0.142672
3.83476	0.44602
0.0594106	0.357596
0.789812	0.825983
0.323845	0.237808
0.314267	0.41818
0.183003	0.492023
0.890926	0.427769
0.105263	0.0160316
0.148648	1.61262
0.00253017	0.460063
0.480538	0.410263
0.313244	1.91642
0.378801
0.249151	1.15388
0.316662	0.131379
0.274198	0.421811
0.179459	0.444515
0.66335	0.215278
0.251934	0.0957096
0.264957	0.0488751
0.401859	0.175437
0.114329	0.162596
0.136652	0.58104
0.115474	0.413699
0.359632	1.96874
0.41782	0.834616
0.209507	0.285129
0.302825	1.6384
0.000166376	0.535112
0.23686
0.254667	0.596066
0.168721	0.381965
0.128292	0.30226
0.294941
0.203293	0.0706804
0.224385	0.660763
0.24262	1.73445
0.265893	0.45712
0.225093	0.0322026
0.383131	0.87924
0.240635	0.241429
0.352189	0.424364
0.21555	0.127802
0.421822	0.282854
0.0188193	0.559978
0.244578	0.430297
0.02528	0.595986
0.191443	1.47681
0.15976	0.155019
0.176884	1.16306
0.0836056	0.320777
0.128609	0.164527
0.132623	0.00183397
0.215809	0.621966
0.126625	0.370754
0.290405	0.281784
0.278183	0.374735
0.218735	0.235858
0.213039	0.480287
0.264926	0.287453
0.168479	1.12375
0.170033	0.249334
0.0961734	0.250946
0.299212	0.337446
0.324813	0.521985
0.196021	0.0690713
0.259187	0.0977048
0.280632	0.753369
0.21431	1.24454
0.315818	0.836856
0.282607	7.50806
2.69645	0.169256
0.201668	2.67087
0.504732	0.366471
0.288512	0.285783
0.195433	0.511162
0.224813	0.552212
0.243405	0.207995
0.228108	0.0559419
0.191822	0.664628
0.316848	0.00601027
0.828984	0.680209
0.238246	0.705045
0.321907	0.372159
0.270353	0.223754
0.475295	0.17413
0.892088	0.224819
0.566938	0.425224
0.743314	0.603431
0.332681	0.296312
0.513475	2.73033
0.173411	0.201161
0.10277	8.20348
0.245599	1.27007
0.116523	0.261823
0.229252	0.103379
0.0542801	0.077492
2.00968	0.328709
5.59547	0.575385
0.31421	0.619234
0.197477	2.68946
0.0842551	2.02517
0.196735	0.371607
0.301932	0.104797
0.26442	0.0527302
0.0195391	0.152354
1.49493	2.64139
0.362007	3.11806
0.926291	3.2356
	3.11688
0.908723	3.30969
0.140364	1.16272
0.269398	1.26938
0.121136	1.76322
0.124226	2.04485
0.0830935	3.35454
2.08441	1.07404
1.302	1.1308
0.13418	1.03469
0.347787	1.07439
0.206508	8.24504
0.143119	2.29435
0.307096	2.26729
0.720325	1.94277
0.241078	2.49197
0.0725648	2.00825
0.00907337	1.22493
1.20015	1.22758
0.233872	1.40649
0	1.18271
0.319367	1.35036
0.112099	1.33315
5.24574	1.45797
0.428814	0.922059
0.37355	1.10686
0.0190398	0.824676
0.160518	1.10173
0.255584	1.11813
0.253845	1.0228
0.380271	1.05933
0.302147	1.02038
0.414597	2.19948
0.009447	4.36521
0.173714	2.3233
0.978754	1.53837
0.166395	1.17823
0.454532	1.48103
2.36042	1.0366
0.00321242	0.474903
4.58896	0.449263
0.49359	0.49112
0.162753	0.445947
0.217407	0.61433
0.166938	0.715055
1.89732	0.81576
0.727518	0.843862
0.345983	0.396892
0.191155	0.339093
0.0952738	0.776993
0.0305091	0.841182
0.526206	0.533008
0.327262	0.643443
2.89185	0.559774
0.299405	0.535879
0.00230376	1.23967
0.0441783	1.35983
9.49	1.26166
0.136789	1.10676
1.07446	11.4703
0.338546	17.9849
0.241475	17.0719
0.197478	16.9447
4.32735	3.20388
2.21827	3.81817
0.407424	3.35493
0.255009	3.37439
0.114025	0.803319
0.432043	0.910156
0.401032	0.291143
0.0360715	0.673207
0.111935	0.401905
0.120483	1.28851
0.104508	1.95256
0.465953	2.23427
0.135136	0.904477
0.0117508	2.17534
0.159243	0.904936
0.313364	3.00242
0.148204	3.21829
0.0601421	2.96929
0.141455	3.0084
0.819598	2.80177
0.417495	2.99547
0.10609	2.64427
0.110243	1.90971
1.19193	0.98277
0.725806	1.18461
5.46105	0.879583
0.0833277	0.951998
0.351933	2.46021
0.309514	3.84539
1.89015	1.33916
0.444933	1.86041
0.466746	3.29857
1.39276	1.23068
0.0415102	1.31386
0.254433	16.6832
2.2042	2.5954
1.76124	0.956057
0.0750613	1.85714
0.13473	2.95758
0.552336	3.68291
1.26407	0.385781
0.353876	0.428311
0.348189	0.816592
2.34747	1.31988
0.34765	1.9919
1.13934	2.52072
1.2265	0.410948
0.528444	2.73968
0.67545	1.58246
1.08632	3.28395
0.439167	1.93294
1.06392	0.899378
0.186859	0.583565
0.317419	1.42992
0.353657	1.31265
0.341682	1.24374
0.344162	13.314
4.91758	0.987513
0.393435	3.52344
0.554198	0.49926
0.671439	1.36162
0.378779	2.3367
0.797482	2.03674
0.521822	2.1751
5.29989	1.70797
0.0475462	1.19606
1.20948	15.5705
0.385794	0.905188
0.688006	1.79398
1.80733	2.74672
0.371042	1.58419
0.259644	1.55472
0.367532	17.4609
0.155387	0.388043
0.284519	1.0598
0.413645	0.467523
0.248255	0.54602
0.167054	1.99933
0.131078	1.26383
0.0968812	2.13728
0.00142204	0.848087
0.0984984	0.429239
0.173055	0.508895
0.175913	2.35064
0.362047	2.47299
0.690364	0.651408
1.22517	2.69965
0.211277	3.437
9.34185	0.525876
0.143951	0.425731
0.104315	0.76502
0.0348854	1.26402
0.174783	0.487617
0.0203398	1.78043
0.0971743	1.40373
0.272169	1.37839
0.420851	3.21331
0.0948341	0.756482
0.183478	0.422641
0.345271	1.22098
0.233285	2.35955
0.430797	2.25098
1.84287	1.99821
0.424604	1.17838
1.44205	1.36252
1.05975
0.243322	0.110024
0.227362	2.18083
0.490331	1.87136
0.000302842	0.795383
0.11904	1.28916
6.21205	0.461116
2.72468	3.41632
9.68647	0.687247
5.33831	1.9085
0.158373	18.9628
	0.656837
	1.25635
	0.568766
	2.61733
	1.23412
	1.37362
	2.34052
	0.697992
	3.22203
	0.795723
	2.86887
	0.861596
	1.55991
	0.345586
	1.91194
	1.26926
	0.974265
	0.513041
	1.60388
	1.5084
	0.492275
	0.929466
	1.58853
	2.71012
	1.68409
	0.873741
	1.57223
	0.840665
	0.366927
	19.0964
	1.94658
	0.959185
	2.3005
	1.61818
	2.38388
	0.274656
	0.214314
	1.38773
	16.7158
	1.10248
	4.72261
	0.585003
	2.366
	0.711074
	0.817157
	2.02988
	1.2589
	0.277798
	0.418363
	5.94778
	1.17147
	2.91509
	0.753012
	0.466201
	0.868806
	2.44558
	0.9245
	3.14306
	0.463371
	3.01456
	0.898779
	0.697278
	0.73391
	0.573538
	0.653436
	1.23666
	2.55769
	1.56961
	0.995319
	1.4708
	1.68785
	0.640319
	2.39651
	1.32683
	0.863774
	0.361645
	2.53096
	1.52483
	0.218823
	2.04427
	0.446724
	2.87176
	0.660291
	0.799315
	2.29108
	0.963085
	1.33125
	1.29141
	1.38932
	0.770085
	4.73278
	0.328286
	3.37843
	1.03063
	1.58703
	1.35868
	0.630041
	0.754463
	1.24374
	0.822152
	19.2218
	3.39075
	2.19624
	1.56997
	1.09787
	4.77448
	3.10437
	0.540211
	4.20791
	0.911897
	1.70264
	2.32765
	2.94425
	1.02117
	0.787936
	1.42942
	0.502669
	0.707129

## Sheet: Fig 1f
Bin Center	Veh	TCEP
-4	0	0
-3.8	0.0773994	0
-3.6	0.154799	0
-3.4	0	0
-3.2	0	0.0702247
-3	0	0
-2.8	0.154799	0.140449
-2.6	0.386997	0
-2.4	0.464396	0
-2.2	0.386997	0.0702247
-2	0.541796	0
-1.8	0.851393	0.210674
-1.6	0.851393	0.140449
-1.4	1.47059	0.210674
-1.2	1.93498	0.983146
-1	7.12074	1.26404
-0.8	16.1765	3.23034
-0.6	24.8452	6.67135
-0.4	21.904	11.236
-0.2	10.0619	15.4494
0	4.25697	12.9213
0.2	3.40557	15.5197
0.4	1.93498	14.8876
0.6	1.00619	7.58427
0.8	1.70279	4.07303
1	0.309598	2.45787
1.2	0	1.82584
1.4	0	0.912921
1.6	0	0.140449
1.8	0	0
2	0	0

## Sheet: Fig 2b
Treatment	Healthy	Healthy	Healthy	Healthy	Healthy	Healthy	Healthy		AOE + Veh	AOE + Veh	AOE + Veh	AOE + Veh	AOE + Veh	AOE + Veh	AOE + Veh	AOE + Veh	AOE + Veh	AOE + Veh	AOE + Veh	AOE + Veh	AOE + Veh	AOE + Veh		AOE + Tx	AOE + Tx	AOE + Tx	AOE + Tx	AOE + Tx	AOE + Tx	AOE + Tx	AOE + Tx	AOE + Tx	AOE + Tx	AOE + Tx	AOE + Tx	AOE + Tx			1	2	3	4	5	6	7	8	9	10	11
Sample #	1	2	3	4	5	6	7		1	2	3	4	5	6	7	8	9	10	11	12	13	14		1	2	3	4	5	6	7	8	9	10	11	12	13
Bin Center
-4	0	0	0.0567859	0	0	0	0.588235		0.220507	3.05738	0.0244918	0.813008	0.945017	0.40287	2.62774	0	0	9.77778	0.348432	0	3.38983	1.13314		0	0	0	1.35834	0.0973236	0.233645	1.64093	0.182149	0	0	0.259067	0	0
-3.5	0	0.173712	0.596252	0	0.247855	0.0241779	1.17647		1.21279	8.65475	0.171443	3.15638	1.89003	1.73738	10.146	0.878735	5.625	20	3.48432	0.297619	8.19209	2.54958		0	0.0842223	0.0693722	2.26391	0.681265	2.1028	8.39768	3.27869	0.0684932	0.0881834	0.777202	0.535714	0.418848
-3	0	0.868558	3.69108	0.0791139	1.10582	0.314313	1.76471		6.35796	19.191	0.391869	6.36059	2.96392	3.92799	22.3358	7.55712	27.5	34.2222	5.22648	2.67857	13.2768	9.63173		0	0.280741	0.190773	4.72186	2.0438	8.41121	11.583	9.10747	0.342466	0.0881834	2.33161	1.60714	3.03665
-2.5	0.918836	2.48987	13.2595	0.0791139	2.53575	3.04642	2.22222		15.362	37.8645	1.29807	12.7212	4.93986	7.62936	33.5036	13.5325	35	50.6667	8.7108	9.82143	18.9266	10.7649		4.7619	1.01067	1.54353	8.4088	4.9635	20.5607	14.8649	14.3898	0.821918	0.617284	3.36788	6.96429	5.54974
-2	7.19755	6.07991	29.3015	0.474684	5.18589	6.18956	3.00654		22.896	66.4158	3.64928	24.0316	7.04467	12.1994	44.5255	19.1564	39.375	60.8889	11.4983	23.2143	27.9661	13.5977		12.5	3.28467	5.51509	10.7374	8.46715	28.7383	19.2085	28.9617	3.0137	1.49912	6.21762	11.9643	7.53927
-1.5	14.4717	11.2913	39.8069	1.26582	8.97998	8.4381	3.46405		30.3197	87.8645	6.73524	34.0268	9.06357	16.9457	55.3285	24.4288	46.25	75.5556	16.7247	32.1429	40.678	18.4136		22.619	6.48512	14.2386	12.6132	10.9976	37.8505	23.3591	40.255	7.26027	2.55732	10.1036	17.3214	13.4031
-1	19.9081	18.645	45.3436	2.2943	12.2974	10.6625	4.64052		34.6196	93.4619	8.59662	41.9895	14.5404	23.3791	65.7664	29.3497	53.75	82.6667	21.9512	44.6429	50.2825	24.6459		26.1905	8.70298	23.4825	15.1358	13.1873	43.2243	26.4479	55.9199	13.3562	6.52557	16.0622	22.8571	20.733
-0.5	25.6508	31.4997	51.0505	6.72468	19.409	14.1683	8.23529		40.4998	97.5541	13.7399	50.1674	26.0524	35.2386	75.365	33.5677	65	86.6667	32.7526	55.9524	61.2994	41.9263		30.9524	10.977	32.9171	24.2561	17.6642	49.5327	33.5907	70.1275	28.8356	11.9929	27.4611	31.0714	32.4607
0	42.6493	54.3138	60.0227	22.7057	51.1535	28.5783	22.4837		53.179	99.3885	35.0233	64.6581	47.4871	66.0582	87.2628	49.5606	84.375	91.5556	50.1742	73.2143	82.2034	68.5552		39.881	23.1331	52.8443	57.8266	34.1119	59.5794	56.5637	87.0674	61.0274	31.4815	45.8549	45.1786	56.3351
0.5	78.7136	84.7713	77.7683	58.6234	94.8141	75.0242	63.9216		80.4851	99.8589	78.5452	86.0354	82.5387	94.3095	96.9343	77.3286	98.125	98.2222	78.3972	93.75	99.1525	91.2181		63.0952	60.4716	80.5411	89.3273	72.9927	82.4766	89.0927	98.9071	89.2466	79.2769	74.3523	78.3929	86.911
1	98.3155	98.4945	95.2868	88.9241	99.9237	98.7186	94.6405		98.6035	100	99.0203	97.0827	98.8832	99.4838	99.562	98.2425	100	100	98.2578	100	100	99.1501		88.6905	91.3812	95.0919	98.8357	96.9343	98.1308	99.4208	100	98.9726	98.9418	98.1865	98.3929	99.4764
1.5	100	100	100	100	100	100	100		100	100	100	100	100	100	100	100	100	100	100	100	100	100		100	100	100	100	100	100	100	100	100	100	100	100	100
Raw values
	-1.62009	-2.86926	-1.58218	0.557855	-2.78263	-2.40027	0.492983		-1.90329	-1.94286	-0.123739	-2.52042	-3.07338	-3.48163	-0.578131	-2.74703	-3.50321	-4.54367	0.549461	-1.68489	-3.55521	-2.78192		0.963192	0.913037	0.903692	-1.02344	1.32872	1.00336	0.627001	-3.03177	0.087918	0.332184	-0.0729273	-1.36823	-1.81825
	-2.15926	-2.25728	-0.663329	-3.09087	-2.41549	-2.72878	0.241451		-1.86593	-3.64903	0.448381	-1.25626	0.54911	-3.51549	-2.53882	-1.89973	-3.67524	-4.4411	-0.352322	-1.38816	-4.13293	-3.25872		-1.83965	-2.85914	0.593488	0.177779	1.34564	0.761373	0.484974	0.029128	0.55287	0.406671	0.592154	-0.455109	-0.361463
	-2.32604	-3.51877	-1.23016	1.41577	-2.8079	-2.40759	-1.62291		-1.84825	-3.20822	-3.48762	-1.19862	0.215998	-2.46584	-2.91972	-3.29197	-3.47106	-4.39498	-0.936105	-0.508281	-4.02257	-2.86295		0.523821	0.614864	-0.437472	1.01147	1.60458	-1.44655	0.724515	0.237843	-0.955353	0.14495	-0.163467	0.832342	-3.17151
	-1.66037	-2.42267	-1.87602	1.12548	-3.03065	-2.02763	-4.89558		-1.6084	-2.98694	-0.446462	-2.94759	-3.62429	-2.64857	-1.16822	-2.57888	-1.97037	-3.82957	1.01133	-1.4954	-3.73798	-3.08463		0.976756	1.01136	0.779481	-1.49233	0.19745	-1.22078	0.0470929	-0.375747	-1.28342	-0.0667502	0.553792	-1.7866	-1.45808
	-0.780427	-2.97999	-2.34444	0.714911	-2.80948	-2.36555	-3.16549		-0.302475	-2.06166	-0.823696	-2.27993	0.370502	-3.39475	-0.478528	-1.03381	-3.43173	-3.13174	0.522799	-1.55359	-4.21662	-2.91552		-1.59334	0.253824	0.700414	0.372897	1.22092	0.221377	-0.0586464	-0.276201	-1.02807	0.255673	0.854244	-1.37906	-0.731073
	-1.54417	-0.835336	-1.97786	1.25977	-1.41005	-2.96974	0.281358		-0.403378	-3.45303	-1.2042	-1.00928	0.175567	-2.9352	-1.38448	-2.71679	-1.45726	-3.40068	0.657011	-1.35647	-3.67042	-3.10939		-1.63861	0.578661	-0.424929	0.0650843	1.11485	-0.0249932	0.440223	-0.250004	-0.345374	0.304551	-0.128738	-2.41484	-3.17647
	-1.28866	-1.44125	-2.22769	-1.29027	-2.63337	-2.1469	-0.116408		-1.8809	-2.17721	0.197723	-2.42226	0.969925	-1.99014	-2.8142	-1.58354	-1.64099	-3.49912	-0.169372	-1.38221	-3.7225	-3.05255		1.74897	0.910016	0.803472	0.734594	1.23524	-0.554609	0.644777	-2.22145	0.211459	0.722956	0.628922	0.703068	-0.29155
	-1.0385	-3.13932	-2.21477	0.220104	-2.78176	-2.54383	0.0534177		-1.95937	-2.23747	-0.769744	-2.44161	-2.61804	-2.92535	-1.66847	-2.81784	-2.96688	-2.98821	0.866866	-2.15926	-2.95175	-1.70729		-2.39072	1.51379	-0.553472	0.688786	1.0026	0.788302	0.579339	-2.44933	0.234193	-0.966842	0.889377	0.60744	-2.29895
	-1.85178	-2.41164	0.281799	0.143619	-2.46987	-3.12741	0.670914		-1.46023	-3.50351	-2.32637	-2.4358	-1.22551	-3.13878	-2.07185	-1.58084	-0.140257	-3.18597	0.605437	0.411086	-4.18035	-2.92581		-2.12217	0.693525	-0.342634	-0.132095	0.11379	0.586912	1.32959	-2.21817	0.707882	0.749066	-0.602441	-2.1294	-0.154239
	-2.08658	-1.90906	-1.67795	1.44295	-2.81941	-3.01149	-0.163699		-2.07154	-2.16963	0.488837	-2.24388	-2.77923	-2.7377	-1.54623	-1.88705	-3.4724	-1.84314	0.0865968	-1.94451	-3.7253	-2.95906		-2.40534	1.03841	1.12391	0.451488	0.779731	0.295407	0.522535	-1.01105	0.925682	0.30897	0.252667	-1.39175	-0.948372
	-0.877163	-1.84609	0.649605	1.71458	-2.20474	-2.51049	0.462303		-2.11918	-2.46151	0.694423	-1.96069	0.349453	-2.33922	-1.8985	-1.72203	-0.353587	-4.30959	0.736607	-1.76	-3.93933	-2.95079		0.208026	1.0821	-0.478307	0.802907	1.35584	1.04707	0.833737	-1.59771	0.18561	0.769293	0.333699	-0.800482	0.279989
	-1.17924	-1.43171	-0.198956	0.137553	-2.11615	-2.73035	0.519152		-1.2825	-1.45249	0.445451	-1.44426	0.7143	-0.285462	-2.82692	-0.87957	-3.16479	-4.2347	0.582337	0.448765	-3.29157	-2.13752		-2.44975	1.29281	1.1233	0.437256	1.1613	1.04407	0.783249	-0.590294	0.591747	0.690306	0.647599	-2.37718	0.257716
	-1.76222	-2.35633	0.337127	1.27304	-2.97198	-2.47845	0.535098		-2.54263	-2.57216	0.525783	-2.48476	0.320052	-2.82202	-1.31329	-3.17779	-0.981604	-3.70077	1.39088	-0.16233	-3.85546	-2.67364		-0.0672723	0.108007	0.29713	-0.0457271	1.43693	-0.996738	0.7597	-2.66951	1.20588	0.29822	0.852639	0.894252	0.572912
	-1.86777	-2.41488	0.356489	1.03336	-2.7415	-0.717517	0.929841		-1.91994	-2.63038	0.359872	-1.88038	-1.54603	-3.43288	-2.79801	-1.2299	-0.287857	-4.4927	0.840974	-0.94224	-3.58826	-0.111977		-0.10733	1.0093	-0.503607	0.049277	0.53395	-1.08962	0.97711	-1.89033	0.495373	0.660582	-0.0202425	0.530822	0.502452
	-1.67788	-1.28676	0.86272	0.547732	-2.65918	-2.63509	0.583694		-2.3853	-2.87917	0.549285	-3.45434	-2.01709	-1.90976	-1.71456	-1.27504	-1.41513	-4.21645	0.183155	-0.86246	-4.17378	-0.637653		0.0735578	1.02845	0.124657	0.66618	0.75558	0.613813	0.616978	-2.86423	0.85232	0.201267	0.954095	-0.59905	-0.106215
	-1.92691	-2.38276	1.07397	1.33565	-2.20589	-2.73291	0.402814		0.366551	-3.43152	0.688676	-2.26838	-3.77827	-1.53874	-2.80325	-1.82673	0.393737	-4.2006	0.507496	0.342586	-3.8258	0.604386		0.386793	0.47902	0.982627	-0.324905	1.29333	-0.387911	0.617352	-1.07898	-0.476621	0.425499	0.661082	-3.67253	-1.78188
	-0.284496	-1.95024	-0.438154	0.89945	-1.80216	-1.94763	0.805087		0.683403	-2.84729	0.605175	-1.21365	0.671974	-3.32603	-1.09878	-1.26439	-2.33226	-3.31509	0.330565	-0.691187	-3.77736	0.437524		-1.41358	1.01398	-0.114109	-0.0529135	0.628497	0.426436	0.15953	-2.45597	1.19425	0.524633	0.22675	-3.54843	-1.73813
	-2.47899	-2.38772	0.348585	0.604321	-1.2617	-2.38995	0.523339		-1.57841	-1.07607	-0.13081	-2.28017	0.485597	-2.52835	-2.76109	-0.828356	-3.55182	-4.51336	-0.762387	-0.854548	-1.24417	-0.49966		0.503885	1.05202	0.830081	0.0311106	-0.0314335	0.54323	0.940236	-2.17486	0.763653	0.350541	0.255925	-1.82175	-1.77812
	-1.73758	-1.41329	0.592144	0.860216	-2.32852	-2.93963	-2.14841		-1.28448	-2.05386	1.05396	-3.53783	-0.300244	-2.84633	-1.89675	-2.61134	-0.0840318	-3.31647	-0.263349	-2.16346	-3.20696	0.894071		-1.59479	0.877774	-0.171237	-0.319194	1.10021	0.658023	-0.175459	-3.02722	0.923445	0.312735	0.702436	0.355492	-0.722071
	-1.83976	-1.98542	0.539395	0.618292	-2.00213	-1.8632	0.729456		-2.12831	-2.31934	0.317762	-1.26655	0.81849	-2.23295	-1.34251	-2.66418	-0.316354	-2.4899	1.16866	-0.684463	-3.34631	-0.354767		-0.681879	0.178634	1.61723	0.441604	0.720565	0.425672	0.54793	-0.688375	0.134636	0.238027	-1.74499	-2.12521	0.64279
	-2.05268	-1.83099	0.221611	1.601	-2.147	-2.88791	-0.506781		-1.21071	-1.65471	0.217432	-0.236285	0.713403	-2.52236	-1.79087	-3.04059	-0.618162	-2.56056	1.35343	0.878254	-1.61735	1.14709		0.618307	0.528182	1.12039	0.551434	1.19187	0.186685	0.095064	-2.07948	0.248863	0.599066	0.930544	0.484791	0.115134
	-0.905648	-0.592573	1.20504	0.999533	-2.69079	-2.02314	-0.257071		-1.74935	-1.08962	0.441749	-2.10174	0.0375281	-1.49385	-2.41176	-2.93869	-0.280397	-3.79621	0.60865	-1.0013	-0.383689	0.643928		1.09668	1.11224	1.16098	0.19239	1.00986	-1.21196	0.945833	-3.34284	-0.406496	0.904694	0.549835	0.932819	-1.6526
	-2.20787	-1.67491	0.837332	0.879814	-1.54169	-2.68037	-0.542426		-1.04086	-2.60857	0.418992	-3.19416	-0.185319	-0.886706	-2.43103	-1.73968	-1.14147	-3.49804	0.561523	0.336837	-2.36974	0.103875		-2.03812	0.527226	0.261952	-2.21873	1.38091	-1.28222	0.211481	-1.97664	1.20121	1.24346	0.454912	1.12605	0.322698
	-2.29571	-2.77839	0.607775	1.28563	-2.84442	-2.43712	-0.174511		-1.48539	-2.36468	0.641101	0.143689	0.890297	-2.588	-1.5762	-0.538216	-3.41621	-3.66619	1.06205	0.434646	-3.20415	-1.92012		0.781955	0.345685	0.394285	0.633008	0.551997	0.719867	-0.11765	-3.05948	0.61517	0.621368	0.249582	0.771269	0.679214
	-1.8617	-1.78081	-0.378451	1.37494	-0.200641	-0.897474	0.500283		-1.42604	-3.44476	-0.0337986	-3.33601	0.702592	-0.598019	-1.73327	-2.65375	-0.550252	-3.17259	-0.251044	-0.577229	-2.93484	-1.89682		1.79377	0.78226	0.877448	0.664814	-0.202726	0.666404	0.839841	-1.97268	-1.0473	1.06829	0.574573	0.987891	-0.229412
	-1.65539	-2.07038	1.05573	0.972434	0.0900806	-1.28443	0.979336		-0.132924	-2.30577	1.12133	-0.454911	1.44546	-1.20413	-2.36742	-0.559805	0.129557	-3.2809	0.975572	-1.15154	-0.688361	0.263956		0.144637	0.442062	1.55991	0.239212	0.33031	0.896388	0.72683	-3.32302	-0.275302	0.555718	0.0663971	-2.41093	0.532012
	-0.51972	-2.01452	1.49487	1.70835	-1.37259	-1.24005	-2.06395		-1.02925	-1.84024	0.271826	-2.57733	0.757349	-0.817799	-1.13115	-1.72199	0.0354802	-2.99709	0.635994	-0.377479	-3.30654	0.757983		-1.67223	1.0238	0.935768	0.0256646	0.734108	0.754103	1.09113	-2.26763	1.74281	0.559517	0.565769	-2.41879	-1.6966
	-0.381749	-2.20733	0.761945	1.01668	-1.47742	-1.45933	-0.037792		-1.5922	-1.60846	1.09178	-3.63512	0.72287	-1.86853	-1.32569	-1.93106	-3.07784	-2.86402	0.981827	-1.12187	-1.06937	0.459504		0.693272	0.790224	-0.592772	-0.0794899	0.690918	0.842231	0.677684	-0.698249	-1.43695	0.629897	1.02574	0.838604	-1.58375
	-1.95273	-3.109	1.15023	1.4159	-2.61391	-1.03021	0.190266		-1.38034	-1.89892	-2.41124	-1.53162	0.15657	-1.92068	-0.14604	-2.83174	-1.59346	-2.62825	1.05442	-0.305596	-2.30888	-0.283917		-1.63537	1.41025	0.908232	-0.921165	0.0587816	0.391585	0.883901	-1.97595	0.93734	-0.282924	0.300731	-1.88684	-1.34861
	-0.398185	-2.65653	1.27987	1.50799	-0.491655	-2.74225	0.226657		0.890456	-2.18763	0.757192	-0.411202	0.209298	-2.44688	-1.74512	-2.74888	-1.20717	-3.62568	0.265038	-0.974922	-0.982859	-0.212533		1.8545	1.46771	1.5564	0.157452	0.356468	0.319997	0.695311	0.390983	0.724133	0.9042	0.646756	0.488017	0.70734
	-1.81435	-1.84785	-2.55895	1.49947	-2.3054	-0.349242	0.583238		-1.23688	-1.54498	0.264627	-2.44595	0.888784	-1.43699	-2.14982	-2.53909	-1.54398	-4.29655	1.01109	0.348297	-1.26402	-3.14871		-0.299709	0.458539	-0.332255	0.938446	0.679368	0.118473	0.580214	-0.362876	0.673221	0.967411	1.21031	0.0449225	0.335101
	-1.39473	-3.03294	-1.37313	1.3759	0.230023	-2.02642	0.612114		-2.04477	-2.51886	0.545212	-2.8198	1.11046	-2.03332	-1.43584	-2.70463	-1.02858	-4.5894	0.586216	0.36619	-2.8988	0.56529		1.25688	0.40901	0.738012	-2.28145	0.468413	-0.257613	1.25207	-0.251508	1.10906	0.356664	1.09263	0.401302	-1.45175
	-1.01211	-2.1167	-1.99015	0.91839	-2.388	-2.1546	0.524548		-1.14786	-1.76445	-0.3699	0.263981	0.736966	-2.59721	-0.667407	-2.69851	-0.121758	-3.38195	0.172789	-0.891005	0.124836	0.375912		1.62196	-1.18349	1.20609	0.687288	0.775847	1.04687	1.0961	-0.210425	0.762904	-0.0861654	0.476173	-2.44852	0.12812
	-0.0172121	-1.60214	-1.31094	1.59011	-2.50017	-2.47444	-0.349777		-1.89419	-2.54895	0.717269	-1.61741	1.21172	-0.988842	-0.877954	-1.94274	-0.452917	-3.93289	1.00751	0.374767	-0.259296	1.20333		-1.39815	0.744239	-0.492171	0.43678	1.00666	0.90466	0.63559	-0.36706	0.725628	0.880041	0.635309	0.292725	-1.16911
	-1.54009	-1.66816	1.23634	1.36607	-0.690671	-2.36815	-0.00542864		1.0183	-2.97954	0.0567479	0.510966	0.950428	-0.372212	-3.28401	-2.50298	0.0231495	-1.49226	0.383642	-1.83116	-1.74638	-0.43776		1.90537	1.12106	1.33226	0.414506	0.963433	0.159895	0.911357	0.0626087	0.934049	1.06823	0.466645	0.656153	0.0169114
	-1.69432	-1.13724	1.30678	1.10417	-2.27613	-3.43594	-0.179647		-2.14596	-2.45081	-0.102347	-2.50233	0.561757	-1.10791	-2.63037	-1.00713	-0.978573	-1.45523	0.135888	0.948556	-1.96058	0.0233105		0.514215	0.268224	0.867877	0.402315	0.251501	0.702389	0.00456296	-0.784981	0.98864	0.599028	0.806811	-2.41701	-2.17936
	-1.88938	-1.86468	0.271209	1.47214	0.0746289	-2.45396	-0.400353		-1.93963	-2.43395	-0.848107	1.0583	0.560113	-1.78931	-2.53476	-2.54413	-3.03637	-2.54678	-0.396543	0.644966	-2.27994	-3.07169		0.875609	0.635792	1.05607	0.281156	0.983796	0.224195	1.32302	-1.87334	0.607348	0.892803	0.346538	1.0935	-0.265695
	-1.69516	-2.9696	0.227069	1.67253	-1.80292	-0.733643	0.423777		-1.38229	-2.33101	0.0309452	-0.0801728	0.934341	-2.28562	-2.09893	-2.77841	-0.562162	-3.61338	0.573087	-1.94008	-2.23755	0.44585		0.121926	0.0467218	0.285219	-0.00566353	0.556883	0.906172	-0.608379	-0.340911	0.225623	0.108057	0.825207	1.38125	-0.0599031
	-0.626359	-1.33186	-0.949002	1.20078	-2.82391	-2.56565	0.974484		1.09644	-2.34437	0.321243	-1.02263	-0.0226217	-1.9138	-2.97921	-2.23404	-3.12158	-3.86941	0.287095	0.342833	-1.70431	0.194669		-1.15334	-0.0799557	1.01913	0.141785	0.586575	0.815712	0.534723	0.00208611	0.36437	0.867315	0.0803985	0.540541	-0.232624
	-2.10812	-1.42799	1.93132	0.964742	-2.25011	-2.17388	0.0681268		0.695593	-2.11885	0.574125	-2.31177	0.810685	-0.803794	-2.65262	-2.88652	0.422417	-3.02852	0.858758	-1.12001	-0.220559	0.322106		0.786569	0.752555	1.26626	0.788203	1.39221	0.777852	0.911028	-0.591538	0.739826	0.646859	1.11489	-1.38485	0.0061767
	-1.93897	0.282143	-1.99875	1.54403	-1.91458	-2.81205	1.13125		1.23106	-1.94271	-0.0269932	-1.88548	0.81821	-1.09602	-3.31753	-2.88851	-0.0602479	-4.07507	1.00583	1.22319	-0.252799	0.582919		0.606978	1.35435	0.67339	0.0506531	0.978727	-0.9978	0.376222	-0.0106718	0.063235	0.492047	-0.263244	1.0708	-0.103356
	-1.34053	-1.50954	1.81899	0.732988	-2.70488	-2.39744	0.44584		-1.85232	-3.05421	0.356095	-3.80748	0.839801	-1.21074	-2.557	-0.847351	-1.0262	-2.3712	0.826585	-1.06731	0.385086	-0.481861		1.05981	0.673591	0.482683	0.0147754	-1.29652	0.298393	0.915685	-2.22457	1.04209	0.552665	1.07518	0.0512691	-0.934111
	-1.32198	-0.258027	-1.95336	0.752333	-0.0646328	-2.52063	-0.0765454		0.708878	-1.05245	0.623725	1.33179	0.874972	-0.366254	-3.04248	-0.290741	0.12766	-3.79342	0.774578	0.793663	-1.22168	-0.206415		0.769039	0.685493	-0.715871	0.473466	-0.143593	0.808744	0.0125416	-2.019	0.548717	0.893686	0.127688	0.788526	-0.265724
	-1.66055	-2.55912	-1.67413	0.791336	-3.1712	-2.16239	0.122324		0.677672	-3.01594	0.567407	1.44283	0.99978	-1.0039	-2.67317	-0.977534	-1.92505	-3.14419	-0.45976	-1.94089	-2.36115	0.222137		0.415399	0.70916	0.669521	-0.162119	0.143529	0.655337	0.741235	-0.0444294	0.438541	-0.24782	0.979013	0.726803	-1.27952
	-0.646599	-1.84393	-1.7441	0.716988	-2.43785	-2.38839	0.487218		-1.59729	-2.65332	0.760992	-1.41506	-1.54291	-0.912366	-2.83572	-1.82624	-2.42139	-3.92775	0.394661	-0.41484	-2.47205	-0.796603		0.53819	1.143	0.371409	0.129291	0.6091	-0.411779	1.36673	-0.685693	-0.340784	0.421421	0.725117	-1.39271	0.31964
	-1.13544	-1.51053	0.978879	1.04398	-2.97038	-0.553554	0.845121		0.760653	-1.73061	-0.53749	0.391072	0.686433	-0.896148	-2.96997	-0.397275	0.876655	-3.50192	1.13689	0.871155	-1.64711	0.833455		-1.84401	0.554244	1.28714	-0.175913	0.657561	0.67975	0.44319	-1.99967	0.411507	1.19368	0.265365	0.791079	-0.168227
	-0.258073	-1.5354	-0.984217	0.716805	-2.45642	-2.71763	0.308335		0.241738	-2.30025	-0.25789	-0.631458	1.17374	-1.70406	-3.32528	-1.52342	0.484535	-2.18614	0.761081	0.0359402	-2.64266	0.56163		-1.50155	0.35935	0.0599877	0.291962	0.952502	0.945028	0.213003	-1.92066	0.448222	1.15465	0.666419	0.301417	-0.42875
	-1.62935	-1.92168	0.460062	1.06444	-2.57617	-1.22225	0.438566		0.838553	-2.9143	0.237029	-2.43747	1.03999	-1.26595	-2.95648	-1.4359	-0.847924	-1.27406	0.148921	-0.726094	-1.83895	0.469602		0.746723	0.820226	0.914979	0.210046	0.759245	0.687878	0.623143	-0.0204399	1.05763	0.4708	0.534521	1.2499	0.0389641
	-1.25141	-3.33056	-2.05957	0.823084	-2.44735	-2.69778	0.462659		0.306453	-2.21954	0.0936041	-3.10244	0.197311	-1.84616	-2.3141	-2.86317	1.22308	-2.32988	1.06268	0.0184583	-2.33953	0.380933		-1.89276	0.910952	1.29281	0.711755	-0.502341	-1.14777	0.896102	-1.87784	-1.45074	0.792604	-1.99555	-2.26473	-0.854827
	-1.30471	-0.17556	-1.64625	1.07534	-0.512368	-2.62054	0.51873		0.690268	-1.73006	0.0517909	-0.816423	0.635491	-1.29354	-1.91651	-1.70614	-1.18943	-4.20598	0.725368	-0.0296773	-1.11877	0.369017		0.71762	0.120124	-0.659439	0.592772	0.884784	0.22706	0.957592	-1.10295	0.857209	0.933628	-0.0508012	0.625787	-0.0783989
	-0.155746	-1.6224	1.14837	1.10266	-2.60408	-0.450401	0.590299		0.291383	-1.84902	0.101792	-1.66393	0.117794	-0.973419	-1.47906	-2.16229	-0.244354	-2.76818	0.517941	-0.0359185	-1.7946	-0.0551653		0.0849236	1.13963	0.580416	-1.24597	0.675911	0.643107	0.446306	0.0198276	0.646907	0.873012	0.825763	-1.41034	-1.54864
	-1.34746	-2.26567	-1.88051	1.26588	-3.06411	-2.28366	0.625389		-1.80303	-1.98668	0.859842	-0.192315	0.702546	-0.945357	-1.2652	-1.67727	-0.141369	-3.51996	0.886454	-0.5884	-1.80784	-0.00364058		0.75977	0.133923	0.222713	0.304106	0.498815	0.304001	0.85311	-0.0432342	0.955221	0.980634	0.872569	0.502912	0.32006
	-1.13643	-2.33017	1.31462	0.693154	0.171369	-1.87522	0.65075		0.466393	-1.63895	-0.194819	-0.329427	0.727832	-0.665614	-1.72906	-1.80359	0.130258	-1.94359	0.431761	-0.59792	-1.64451	-0.688505		1.02616	0.816774	0.856102	0.558566	-0.392176	-0.116806	-0.4445	-2.25682	0.876744	0.472554	0.102907	0.517345	-0.500237
	-1.60189	-0.709682	1.27237	0.645637	-2.17972	-2.58324	0.500158		-2.17741	-1.39459	-0.561347	-2.58551	-2.02441	-2.13148	-2.29405	-2.79047	-0.29617	-4.27165	-0.0225189	0.0522852	-1.53634	-0.286274		-1.75767	0.722672	0.866199	0.207099	-0.855229	0.00963826	0.778118	-2.12338	0.846272	0.214257	0.00374523	0.474684	0.815968
	-1.45181	0.40188	0.868897	0.254988	-2.09548	-1.6369	1.19991		-2.01209	-2.32605	0.0291134	0.0519108	0.69153	-1.37366	-2.21093	-1.49457	-0.485699	-3.0658	0.758703	-0.00743199	-1.5747	0.944082		1.06895	0.426144	1.0621	0.365225	-0.710519	-0.441544	0.313032	-0.357704	0.27425	0.465571	0.633637	-1.30431	0.574198
	-2.19883	-2.03336	-1.99648	0.974538	-2.89463	-3.02977	0.953722		0.187754	-1.77896	-0.322091	1.67353	0.360964	-1.03134	-1.97087	-1.51257	0.732012	-4.32064	0.523103	-0.964529	-2.34913	-2.93135		0.730507	1.09343	0.985489	0.317088	1.71295	0.0900834	0.772656	0.199396	-0.0199961	0.351141	0.898257	0.93586	-0.873536
	-1.07393	-2.43849	-1.57602	0.885341	-2.88279	-2.26599	1.28481		-1.63407	-2.47585	0.483568	-1.2699	1.32209	-2.6634	-1.36293	-0.521404	-2.72399	-4.02012	0.614881	0.329257	-1.07353	-0.0272537		0.315488	-0.520733	1.31644	-1.43219	1.63197	0.0677473	0.766571	-1.48791	1.53608	-0.203115	0.953071	0.042284	-0.987385
	-1.26485	-1.88285	0.946594	0.961476	-1.82932	-2.22159	0.0664769		0.720027	-1.79361	0.897611	-1.9682	0.605758	-0.52837	-2.03843	-2.66026	-0.0628174	-2.76304	0.617422	-0.0586674	-1.04137	-0.00457121		-2.07988	0.395511	1.28519	-0.127717	1.01844	0.622046	0.610483	-3.15743	0.247057	0.287326	0.25451	0.314114	-1.8662
	-2.08729	-2.4325	0.58834	0.336911	-2.84515	-3.16294	-0.631621		1.0206	-3.31231	0.227124	-2.06378	1.43816	-1.47444	-2.3312	-2.03099	-2.87617	-4.15232	0.624386	-0.99603	-1.86163	0.374277		0.871749	0.940917	1.33589	0.183449	-0.854945	0.425072	1.01227	-1.99566	0.251824	0.497114	0.060007	0.695927	0.577284
	-1.51915	-2.70421	0.859884	0.120269	-2.95072	-1.4907	0.954182		-0.128207	-2.67914	0.49803	-1.79012	0.983007	-0.0925805	-2.27941	-2.27744	-3.40968	-3.67861	0.49867	0.398073	-1.99723	-0.471473		-0.383171	0.724368	1.49777	-0.00813178	1.33814	-0.0725206	0.207591	-0.370754	0.629301	0.655145	0.534643	1.04959	0.443779
	-1.65268	-2.02718	0.461626	0.493435	-2.61893	-2.45795	0.819231		0.646155	-2.15123	-3.15805	0.945841	0.308136	-0.89755	-2.44048	-1.25635	0.227175	-3.42042	0.732848	-0.0864049	-2.44926	-1.27775		-0.689064	0.272879	1.51823	0.392577	1.30391	0.301038	0.796853	-0.655501	-1.45066	0.272304	0.576618	0.496867	-0.111054
	-1.70189	0.369876	0.504992	0.737416	-2.10491	-2.56264	1.05422		-0.119557	-3.03884	0.726646	-2.09445	0.366525	-2.359	-1.92369	-1.47311	-0.517041	-1.73211	1.05077	0.456518	-1.08889	0.0362032		0.0526343	0.314952	-0.637686	-0.467356	-2.59414	0.500163	0.751426	-3.09941	0.563787	-0.0112925	-0.0223461	0.455907	-0.692084
	-1.54878	-2.51053	0.0144806	0.478729	-2.47751	-1.57387	0.819221		0.603505	-1.95124	0.614514	-3.1717	0.853298	-1.43646	-2.8499	-1.72393	-3.08856	-4.15482	0.938375	-0.776757	-2.13176	0.816214		-1.73644	0.739202	1.06192	-0.783003	-2.30286	0.481928	0.486389	-3.25214	0.105301	0.652578	0.665022	1.00469	-1.28066
	-1.11674	0.184152	0.674989	-0.0784132	-0.808442	-1.6689	1.02286		0.108861	-2.07977	0.674226	0.876688	0.461954	-1.54765	-2.07037	-0.948579	-0.355772	-2.38288	0.138533	0.17463	-1.79025	0.315178		1.63771	0.64769	-0.732657	0.381562	-2.03834	-0.330002	0.318582	-2.22304	0.757953	0.102961	1.07897	-1.73989	-0.781175
	-0.91329	-0.22309	0.706796	1.36287	-1.44924	-2.54016	0.976852		0.463754	-2.0705	0.0657821	-3.10397	0.924431	-2.50863	-2.43639	-1.34061	-0.2172	-2.70453	-0.155767	-1.06726	-0.522814	0.273537		0.924073	1.02826	-0.949751	0.569848	-2.76507	-0.185152	0.68596	-2.09898	0.496673	0.521065	1.05874	-1.80128	0.42318
	-1.2737	-0.514723	1.11327	0.674029	-1.86219	-2.35464	1.11441		0.542482	-2.32475	0.104774	-1.2578	0.586158	-1.38195	0.097984	-2.60153	0.414589	-2.88998	0.744719	0.221225	-1.99431	0.6092		0.90754	1.06563	-0.791183	0.42226	-2.97364	-0.222051	-0.602071	-0.246052	0.971175	0.253553	1.07382	0.338955	-1.37348
	-0.977431	-0.591367	0.353277	0.716911	-0.381829	-2.42536	1.5239		0.539066	-2.85193	0.219758	0.188187	0.663247	-0.70814	-2.68683	-0.308411	0.0311179	-2.48764	1.09003	-2.0279	-2.68772	1.31478		1.77503	0.225014	-0.705976	-0.313709	-2.80722	0.183883	0.295565	-1.14725	0.194809	0.603933	0.412881	-1.948	-1.2738
	0.228692	-1.01909	-1.25786	0.690569	-0.989348	-1.16475	0.344502		0.658895	-1.8674	1.21533	-0.0876466	1.13251	-1.60045	-3.29811	-0.886341	-0.33952	-4.36747	-0.184913	-0.382241	-0.629533	0.281185		0.428178	0.0800493	0.981718	0.473535	-3.362	-0.206971	0.227002	-1.52229	0.745455	0.698234	0.238748	0.101763	-0.853526
	-1.85608	-0.325105	-1.92412	0.158977	0.314543	-1.01877	0.522915		0.473725	-2.47215	-0.761643	0.634273	0.632046	-1.89811	-1.99886	-2.68839	-3.00216	-3.17867	0.420781	-1.69119	0.107146	0.584736		0.858712	0.603772	0.826233	0.620545	-3.56848	-0.581712	-0.521894	-0.55782	0.359531	0.680641	0.121769	0.85636	-0.449107
	-0.851263	-0.345187	-1.78876	0.335469	-2.35884	-2.48614	0.400768		-0.141493	-1.85909	0.273889	-2.81414	0.739009	-1.33882	-1.74637	-1.81524	0.337393	-2.38217	-0.52108	0.177742	-3.63862	-3.02527		0.750305	0.627185	1.04265	0.401872	-2.32741	-3.66199	0.661142	-0.0210695	0.809687	1.3268	-0.0223623	0.807477	0.555801
	-1.40955	-3.09882	0.390473	0.168433	-1.13017	-1.04721	-0.771023		0.900581	-2.15997	-0.0628401	-2.2334	0.606049	-2.5068	-1.23222	-0.26815	0.492895	-3.98714	0.484101	-2.27819	-1.38079	0.0959041		1.52077	0.86416	1.05573	-0.173546	-2.26438	-4.05423	0.396146	-0.336126	0.623568	0.555445	0.439526	-0.340994	-1.38807
	-1.09129	-0.319405	-1.72928	0.820583	-1.23436	-1.75099	0.413428		1.04577	-2.805	-2.44498	-0.230731	0.495316	-2.10682	-2.2539	-0.338704	-2.25629	-4.26829	0.779439	-0.806105	-0.763921	0.586865		0.671032	0.302743	1.33031	0.0563239	-0.708494	0.620628	1.09086	-1.26227	0.386795	0.382557	0.890345	-1.95677	-0.120123
	-1.00436	0.0525658	0.642855	0.544262	-1.01273	-2.46301	1.31076		-2.27032	-1.37837	0.490515	-3.3716	0.844184	-0.653366	-2.63054	0.690339	-2.8395	-4.38366	0.453671	-1.75189	-3.59444	-2.31458		0.939276	0.666134	1.42025	-0.0118554	-3.98965	0.0132595	0.848375	-1.22673	0.314059	1.07315	0.550638	1.08343	-0.687396
	-2.23199	-0.539354	0.753933	-0.0728061	-0.91171	-2.70035	0.51886		0.305622	-2.34782	-0.234589	-2.64958	0.54765	-1.18098	-2.26114	0.607503	-2.92913	-2.57414	0.791748	0.626518	0.162179	0.505102		0.56852	0.841223	1.28722	0.0869774	-2.41897	0.205972	0.842429	-1.0067	1.28317	0.537364	0.937005	0.663136	0.101772
	-2.05351	-0.598936	1.772	1.28676	-1.93271	-2.38911	0.937097		1.11482	-1.62118	0.966394	-3.38621	0.778898	-1.6633	-2.72476	0.692039	-1.35944	-2.6355	0.133132	0.717584	-0.214193	0.730636		0.415329	0.52693	1.58032	-1.80562	-0.445922	0.773177	1.01476	-1.18007	0.289499	0.748383	0.646496	0.336251	-1.44492
	-2.20573	-0.136521	0.455772	0.966095	-2.2946	-2.25947	0.707582		-1.15602	-1.75621	-0.0499505	-0.295966	-0.00175954	-2.22324	-2.67129	0.875674	-2.73051	-2.56755	1.54414	0.62229	0.0687953	0.663113		-1.38205	1.362	0.965115	0.419263	-2.94668	-1.2439	0.594205	-1.20261	0.057552	-0.440754	0.758262	-0.559053	-2.91007
	-1.6176	-2.40963	0.914837	0.366589	-2.31603	-1.06191	1.26379		-1.21939	-2.4487	-2.5568	-2.48991	0.567491	-2.58966	-2.38181	0.811794	-3.47817	-0.303061	0.343667	-0.516443	-0.964826	-0.26488		1.17293	0.844415	1.09533	0.62054	-3.35251	0.792576	0.45374	-1.17879	-0.0493438	0.80643	-0.0894501	-0.607259	-2.27639
	-0.938168	0.516906	0.89877	0.554233	-2.19016	-2.04997	-0.461196		0.516902	-1.45591	0.159201	-0.515182	0.745061	-2.2112	-2.00589	0.783994	-1.94695	-2.36476	0.977589	1.10856	0.0933254	-3.08144		-1.59285	0.852644	1.19315	-1.65461	-1.3822	-2.3761	0.413365	-0.64708	-0.585896	0.267163	0.524206	1.05109	-2.68909
	-0.329339	-2.19741	1.42866	0.437384	-0.0256481	-1.3956	1.13805		0.299513	-1.54495	-2.16645	-2.79436	0.643774	-0.834689	-2.95951	0.467827	-1.69658	-3.61611	-0.0275726	0.529606	-1.97538	0.472941		0.846458	0.690389	0.939325	-3.28265	-2.2058	0.8506	0.872527	-1.2948	0.17867	0.622678	0.209513	0.376739	-3.02524
	-1.46579	-0.25352	-0.986793	0.389312	-0.573989	-2.42468	1.56498		0.393644	-2.08176	0.345188	-3.50324	0.429876	-2.77106	-1.999	0.0147381	-2.88058	-4.43235	0.455629	-2.17121	-3.00119	0.916256		-2.37447	0.950287	1.19798	-1.11905	-1.82206	0.522662	1.11058	-1.39962	0.525982	-0.126249	-0.0360976	1.17	-2.38066
	-2.1956	-1.4598	1.11418	0.470465	-1.38553	-2.1099	0.5875		0.468753	-1.88996	-0.0260156	-3.21917	-0.0434294	-0.700357	-2.12568	-1.16812	-2.62347	-3.57743	-0.243365	0.0106277	0.144683	-0.440785		1.01803	0.846802	-0.780289	0.17079	-2.03615	0.679943	0.952147	-1.34373	0.331419	0.401741	0.868526	0.375325	-3.30568
	-1.24429	-2.04435	-1.53965	0.373222	-0.876311	-0.77885	1.4167		-0.43704	-1.70045	0.29348	-0.483063	-0.450606	-0.180082	-2.21147	0.158267	-3.15542	-3.76828	0.6746	0.275496	0.125567	0.185836		0.605386	0.0960997	1.18856	0.307403	-2.29733	0.26683	-0.0718426	-0.0474265	0.342288	0.341827	0.576796	1.55487	-3.18302
	-1.20933	0.733896	-2.13057	0.446884	0.0365538	-0.588042	-3.68821		0.703827	-2.59517	0.372761	0.120016	-0.184278	-1.92187	-1.93149	-1.39647	-1.72784	-3.91032	0.339226	-0.296533	0.139105	0.187624		-0.663834	0.853704	0.818176	-2.5689	-0.654709	0.995546	1.09759	-2.29035	0.218421	0.370588	0.334399	0.433009	0.0923167
	-0.870625	0.447767	0.188896	0.681071	-0.475891	-2.51822	1.39689		0.563647	-2.44783	-1.11033	-3.45518	0.657941	0.602573	-2.39033	-1.25585	-2.63468	-3.85179	0.787339	-1.87745	0.287452	-0.783867		0.845793	1.36358	1.09691	-2.4783	-2.97111	0.732443	0.580468	-1.04156	-0.387271	0.430197	0.254612	-2.68431	-2.65379
	-1.82951	0.242086	0.776721	0.318496	-0.834536	-2.60513	0.0436342		-0.20761	-2.92377	-2.55729	-1.85932	0.422448	-0.17501	-1.65945	0.601037	-2.95123	-3.78298	0.617572	-0.882727	0.244456	-1.69781		0.86163	0.672962	0.996758	-0.114678	-0.297426	0.832228	1.06094	-1.20051	0.217052	0.142171	1.48202	0.919855	-3.16205
	-1.44222	-1.83775	0.839382	-0.37227	-0.610353	-2.07993	0.484399		0.831723	-2.723	-0.0937914	-2.54305	0.703828	0.541214	-1.87286	0.875942	-3.19412	-4.27506	0.972289	0.505481	0.213976	0.28356		1.63735	1.42435	1.14316	0.00569732	-2.13834	1.11302	-0.0790832	-1.39569	1.20773	-0.249842	0.609215	0.779255	0.326835
	0.165437	-0.0557905	1.01243	0.799995	-1.70413	-2.8955	1.22049		0.961003	-1.9772	0.0958184	-0.416445	0.26774	-0.0522331	-2.28911	0.577353	-3.08886	-0.771295	1.19686	0.219227	-0.0704657	0.479352		0.807235	0.989169	0.114763	-0.191712	1.16758	0.754689	0.901294	-1.15092	0.188112	-1.07447	0.899157	0.852819	-3.20637
	-1.1758	-0.251594	1.18864	0.960265	-2.07464	-0.88748	-0.170506		0.995456	-5.04138	0.380959	-1.03482	1.19051	0.0990336	-2.16443	0.81262	-1.55721	-2.36569	1.03928	-0.798087	0.223388	0.07716		-0.592619	1.16742	0.33525	-0.339091	1.06834	0.270225	1.11648	-0.832479	-0.415482	0.827468	0.773867	0.878916	-0.0304628
	-0.727757	0.590863	-2.0047	1.62803	-0.454517	-0.669333	1.46609		0.0803963	-2.62696	0.00453675	-0.971492	0.591626	-0.611071	-1.8883	0.767731	-0.00193766	-1.67574	0.815703	-0.46901	0.170198	0.215747		0.713693	0.827346	-1.08902	0.087485	-1.51288	0.684336	0.240507	-1.44467	0.839671	0.101547	0.596565	0.8794	0.660427
	-0.959943	0.273036	0.894913	1.06309	-0.27118	-2.5358	0.983958		0.475359	-2.21	0.126019	-3.10053	0.548206	0.0153266	-2.65639	-2.90875	0.535497	-4.14698	1.10291	-0.0685448	-0.307137	0.56173		-2.13645	0.337663	-0.583085	0.361128	-3.31879	0.481681	1.18043	0.0330846	0.646687	1.068	0.797632	0.619314	-0.016536
	-0.863886	-1.76738	0.522216	1.4964	-0.619866	-1.85722	1.03928		0.763302	-2.7097	0.263887	-3.13946	0.0477642	-1.87674	-2.67841	-0.070868	-2.81243	-1.30615	0.682151	0.581954	-1.4152	-3.2146		1.98644	0.356095	-1.05875	0.305384	-2.51424	0.762886	1.15804	-1.0789	-0.441982	0.441654	1.17324	0.939378	-2.49367
	-0.575866	0.169361	0.780293	1.43594	-1.92446	-2.48639	-0.847555		-1.21678	-1.99094	0.216466	-2.08477	1.02537	-1.18073	-0.731199	0.215942	0.337512	-2.07595	0.714004	-1.78041	-0.247134	0.17634		-0.0756665	1.24886	-0.645595	-0.0126533	-2.3996	0.731717	0.371686	-1.12103	0.998293	0.311414	0.409697	1.44927	0.201747
	-0.470477	-0.169661	0.792948	0.464228	-0.812511	-2.38525	-0.0792307		-0.0938788	-3.19195	0.257047	-0.676902	-0.480756	0.0344307	-2.31141	-2.77686	0.316501	-1.64531	0.967239	0.553218	-0.0575281	-2.1424		-0.505058	0.742137	-0.224837	0.352616	-0.0205586	0.498789	0.344988	-3.2242	0.508912	0.341438	0.884872	0.266451	-0.203356
	-2.02023	0.876515	0.605392	0.952827	-1.0128	-0.966111	0.508913		-1.42204	-1.81388	0.168209	-2.37312	0.607761	-0.645799	-2.93569	0.406658	0.611956	-2.47647	1.0866	-0.258407	0.0495111	0.606122		0.701163	0.735327	-0.831083	0.454468	-2.36648	0.276412	0.36403	-0.524035	0.285563	0.161182	0.710606	0.943647	-2.5844
	-2.2752	0.10643	1.25025	0.389575	-0.0738635	-0.344591	0.17482		0.843608	-2.35364	-0.266706	0.230173	0.748376	-0.0489359	-2.85928	-0.00197946	-0.629744	-2.25495	0.815655	-0.973601	-0.209515	-0.164569		1.2531	1.12948	-0.709526	-0.522952	-2.16648	0.621256	1.09331	-2.76156	0.600049	0.690969	0.159824	0.871822	0.530961
	-0.774893	0.673975	1.0413	1.49361	-1.88136	-2.21837	-1.14521		-0.316941	-1.53792	-0.0482925	0.325641	0.562561	0.671262	-1.40884	0.874989	0.111505	-0.932834	0.606345	-0.287455	-0.143572	-0.713455		1.67235	0.878533	-0.367577	0.328507	-2.54171	-3.21541	1.20408	-3.25362	0.344462	0.690745	0.140934	-2.71132	0.380096
	-1.97265	-1.03371	1.09337	1.07539	0.3704	-2.53268	0.495152		0.962379	-2.20358	0.673137	-3.08262	0.797085	-0.0400649	-0.98579	0.641733	0.290898	-2.76095	-0.30649	-0.577601	0.22918	0.865811		1.08228	0.732655	-0.711509	-1.94788	-1.53602	-2.2191	1.1726	-2.28447	0.901035	0.861127	0.507097	0.131543	0.46978
	-2.14924	0.0457082	0.0943988	1.03146	-0.698968	-2.22465	0.389806		0.869126	-1.98012	0.136253	0.483007	0.802566	-0.260075	-2.07511	1.03584	-0.490409	-1.5136	1.25219	-1.65994	0.170965	-0.067867		-2.434	1.27962	1.26595	-0.104636	-2.62483	-1.56803	0.616846	-2.85055	0.457887	0.363324	0.772352	1.07297	0.306869
	-1.34896	0.186501	0.934067	0.633532	-1.6098	-2.35087	1.25225		-2.10099	-1.73893	0.245617	-1.59039	0.618147	-0.038884	-1.32528	0.487003	-2.16858	-2.06697	1.37033	-1.50568	0.174375	-0.198627		2.25145	0.70989	-0.0132231	0.54883	-2.45161	-1.80325	0.817595	-2.00428	0.418118	0.584828	0.525284	0.770813	0.712649
	-1.8144	0.937537	0.16987	0.458629	-2.38915	-2.7142	-0.548434		0.450625	-2.56358	-1.74697	0.8618	0.648963	-0.112824	-3.20342	0.911281	-1.83282	-2.68316	0.752884	-1.21477	0.363448	-0.10788		0.321703	0.271489	-0.369957	0.41222	-1.90461	-2.62596	0.690836	0.363707	0.744677	0.531511	1.22205	0.431295	0.967063
	-1.65601	-0.984793	0.609922	1.38469	-1.72117	-1.31036	0.130533		0.71085	-2.02847	0.738982	-0.720223	0.665086	-0.103275	-2.73998	0.00641512	0.380748	-1.39117	0.875255	-1.42332	0.212329	0.0290565		0.406632	0.926158	-0.386755	-0.304238	-1.26476	-0.423876	1.06851	0.210037	0.515722	0.496265	0.580814	1.27507	0.0669804
	-0.127425	0.691014	1.20784	0.00940245	-0.000212943	-2.45972	-1.01889		0.372698	-2.59007	-0.345152	-3.37423	0.530304	-1.12867	-1.3668	0.954698	0.199856	-2.43263	0.845461	-2.21956	0.372684	0.584242		-2.18002	1.14261	-0.770806	-0.174547	-2.5899	-0.420997	0.959207	-1.66638	0.712444	0.49338	1.36678	-2.03227	-2.79966
	-1.4169	-1.78379	1.17992	0.77532	-1.66679	-2.63091	0.842656		0.87918	-2.2317	0.17199	-3.512	0.796654	-0.490261	-2.04124	-0.222752	0.499031	-2.57937	1.22465	-2.37186	0.0295895	0.10768		0.686167	-0.204198	0.62933	0.618416	-2.10277	-1.76285	0.853948	0.291914	0.830077	0.228851	1.21933	0.116956	-2.41721
	-1.72471	-0.554934	1.08976	1.58824	-0.624172	-0.75442	0.82412		-1.48721	-2.51952	0.775391	-2.11787	0.49157	0.162971	-2.42444	0.914844	0.0488538	-2.79109	1.00597	-2.34295	0.41957	0.0997766		-2.19625	0.788802	-0.710784	0.47039	-2.20287	-1.8075	-0.269431	0.240791	-1.53083	0.201442	-0.162435	-1.67175	0.324155
	-2.27744	0.155174	1.52203	0.793606	-3.0455	-2.63409	0.807225		-1.73834	-1.40584	0.0213274	-3.52423	0.277028	-1.03159	-1.17176	0.527365	0.153556	-1.71007	-0.31974	-1.67209	-0.0211158	0.390718		-1.30161	-0.754092	-1.05243	0.681076	-2.18192	-1.53251	-0.198611	0.542075	0.137795	-0.369546	0.551953	-0.36786	0.857307
	-1.68814	-0.400067	0.801501	0.630757	-0.566918	-2.38293	-0.415448		0.909417	-1.83298	-0.450502	-3.28823	1.19609	-0.724024	-1.02392	0.261852	0.288231	-0.227666	-1.37198	-3.02947	0.403391	0.963033		0.0255197	0.535614	0.356259	-2.36558	-2.59285	-1.7228	0.562668	0.447063	0.00271841	0.175751	-0.505092	-1.69791	0.92322
	-1.52994	-0.763938	0.519289	0.632532	-1.35493	-2.13126	1.10003		-0.0500791	-2.30546	0.23282	-2.03724	0.373183	-0.165942	-2.72723	1.01311	-0.244611	-1.20257	0.929407	-1.7682	0.433854	-0.897007		0.918223	1.28721	-1.0161	0.7805	-2.62717	-2.37451	0.828065	-0.0613636	0.77837	0.305149	-0.110277	-1.8303	0.632089
	-0.425736	-1.40759	1.1046	0.494792	-1.33541	-0.119471	0.831427		0.281419	-2.1437	0.221553	-0.246325	-0.221005	0.215614	-1.29174	0.658139	0.242837	-2.18672	-0.273068	-1.16001	-1.36746	-0.314218		1.96421	0.743166	-1.50578	0.0354642	-2.08128	-0.487088	0.524427	0.315989	0.85585	-0.33752	0.919915	-2.79481	0.561185
	-0.835097	-0.772916	0.356267	1.24822	-1.704	-2.77741	1.08093		-1.1102	-1.82482	0.618398	-2.06672	0.834456	0.258414	-2.44329	0.923759	0.10912	-1.27931	-0.431893	-0.0786175	0.0958508	0.507519		0.641206	0.670053	-0.0669908	0.382306	-3.03638	-0.549525	0.258132	0.0686303	0.933031	0.422733	-0.169065	-0.707348	-2.916
	-1.33151	-0.681206	-1.26571	0.971191	-1.90524	-1.79002	1.00222		0.515322	-2.87948	0.501255	-2.00731	0.879215	0.191569	-1.30142	0.700503	0.325532	-2.92702	-1.37338	-0.187942	0.246833	-0.319992		-0.563833	0.883286	-1.551	0.44759	-1.98767	-0.897759	0.525045	-0.0924857	-0.311256	0.332517	0.556734	-2.39795	-2.7883
	0.372575	-0.654798	0.550221	0.628246	-2.30441	-1.72193	0.757144		-1.87811	-2.52076	0.640853	-2.68302	0.697154	-0.593005	-2.01361	0.580133	0.377855	-2.26656	-1.23887	-1.18031	-0.170918	0.72481		0.980968	0.645414	-0.00324441	0.801139	-2.2931	-1.47517	0.801198	-0.0268605	0.165043	1.28231	-0.608644	-0.162814	-3.1952
	-0.915328	0.980107	0.0590334	0.0200918	-1.31791	-2.38713	1.58804		1.02271	-2.0467	0.413055	-0.0715174	0.998654	-0.553669	-0.95082	0.742635	0.625927	-1.94787	-1.42003	-1.82877	0.405969	-0.730128		0.366727	0.828024	0.736529	0.521852	0.3967	-2.26429	1.18758	0.187399	0.455964	0.201025	-0.517023	-0.959347	-2.83099
	-1.39097	-0.509802	1.06839	0.217478	-2.06263	-2.47454	0.801435		0.692648	-1.696	0.254559	-2.09754	0.569499	-2.47552	-2.64733	0.469703	0.128555	-3.40404	-0.0567651	-1.70521	0.377714	0.180134		0.796674	0.50842	-0.048035	0.165395	-2.10483	-1.37543	0.729054	0.160514	0.28769	1.05884	0.94873	-0.681465	-2.96712
	-0.695279	0.666428	0.643968	0.457454	-1.28249	-1.29715	0.435696		0.552602	-2.2376	0.178932	-3.28211	1.01756	-0.144623	-1.94828	0.121317	0.776089	-0.68769	-0.668587	-1.74998	0.188693	-2.87986		0.678572	0.00514961	-0.967719	0.175704	-3.60293	-0.693135	0.930371	-0.0545313	0.675163	0.431234	0.77634	0.117549	-3.10045
	-0.796434	-1.37259	1.167	1.41903	-2.25424	-2.53182	0.569174		-0.221517	-1.90447	0.492101	0.21151	-2.0724	0.0800808	-2.34562	1.04369	0.12149	-0.420906	-0.319893	-2.7868	0.543863	0.378057		0.800858	0.483827	-0.100298	0.969021	-2.22331	-1.58798	1.34769	-0.321759	-0.378607	0.361897	0.688412	-2.0364	-2.28005
	-2.09186	-0.48014	1.11232	1.51309	-3.08079	-1.8774	0.328053		0.756505	-1.57268	-0.0153461	-2.19529	1.03672	0.171051	-2.88719	0.3656	-0.0603515	-0.902354	-0.291006	-2.00932	-0.446172	-3.92205		1.34574	0.996503	-0.554628	0.308417	1.22989	-1.39463	0.297279	0.282576	0.781395	-1.38848	0.575004	-1.95856	-2.5982
	-1.49332	0.0737099	-2.03273	1.013	-0.645371	-0.424924	0.139266		0.423585	-2.29291	-0.644595	-3.36288	1.13824	0.217081	-2.81702	0.612551	-0.00279843	-2.43307	-0.09803	-2.99414	0.511262	-2.99911		1.33716	1.26128	0.787342	0.395399	-2.23477	-1.67217	-1.38015	-0.885414	0.680482	1.01642	-0.458287	-0.334369	-3.30135
	-1.22376	0.584464	0.120519	0.881519	-2.1855	-2.30378	0.1531		-1.85517	-2.19083	0.409414	0.368022	0.0446879	-1.05072	-2.79512	1.35451	-2.91139	-1.69259	-0.532901	-1.98195	0.331053	-3.21869		0.595044	0.903149	0.501022	0.043286	-3.4695	-0.645659	-1.73755	0.302135	0.0944746	0.0655192	-0.553864	0.593209	0.0751077
	-1.07138	-0.17055	0.75094	0.138093	-1.71307	-2.24263	0.765694		-1.14308	-1.96529	0.202313	1.32299	0.218716	-2.25027	-3.1597	-0.0563791	-2.58429	-1.14155	0.00831225	-2.29198	0.50647	-2.89958		0.676634	1.08391	-0.723434	0.04899	-2.59219	-0.369507	-1.62414	0.168612	0.208732	0.994822	0.847254	-0.656766	0.713458
	-0.290112	1.15297	-0.195135	0.478849	-0.656637	-2.60258	0.283599		0.442244	-1.563	0.431893	-1.99803	0.653942	-1.20333	-3.24865	0.420138	-2.94514	-3.0397	0.0660884	-0.921627	0.240352	-3.35678		0.80141	1.1543	-0.0228863	0.458759	0.0738206	-2.25903	-1.27409	0.526681	0.832955	0.437049	0.690216	-1.66739	0.445075
	-1.74322	0.880812	0.573876	0.200521	-2.40496	-2.13989	0.416702		0.179358	-2.06232	0.71341	-3.33182	0.656347	-0.228702	-2.0701	0.713703	-0.107614	-1.72249	0.0378299	-1.94154	0.38885	-1.51206		-1.62392	0.816728	-0.985819	0.753045	1.18004	-1.42209	-2.05925	-2.08443	0.523344	-0.212519	0.82105	0.151528	0.537448
	-1.22559	-1.3601	0.941523	-0.237783	-2.10578	-1.06571	1.27402		-1.35592	-1.82428	0.564671	-1.95969	0.0299877	-0.117204	-3.07073	1.02723	-2.99421	-2.61361	-3.01888	-1.46416	-0.291912	-2.75291		-1.08401	1.34746	-1.07323	-0.294476	-1.80429	-1.19661	-2.3913	0.28385	0.647097	0.706982	-0.0779975	-1.54818	0.558166
	-0.891093	-0.24995	-0.0945154	1.16051	-2.14085	-0.381051	1.21899		0.565377	-2.16358	0.136063	-0.813503	0.890013	-1.02005	-2.94755	0.686442	-0.288334	-1.9171	-1.14018	-1.96198	-0.70523	-3.24298		-2.47581	0.595086	-1.02107	-0.00394909	-2.10805	-1.75692	-3.00653	-1.02804	0.500064	0.829379	0.519001	-0.492271	-2.88229
	-1.54254	-0.164125	-2.52251	0.433514	-1.45077	-0.348955	0.758991		0.941666	-1.82994	0.622459	-1.24278	0.721104	-0.357686	-2.96658	0.916044	-3.061	-1.35475	-0.750164	-2.92366	-3.8363	-3.45098		1.1645	0.706778	-0.947907	0.293686	-2.20597	-2.27487	-1.98344	0.428565	0.515222	-0.486181	0.771033	0.146837	0.692027
	-1.44388	-0.362805	-1.79539	1.31648	-3.31603	-0.913464	-1.78639		0.455218	-1.61729	0.00374738	-1.82474	0.557238	-0.309082	-3.22941	0.578715	-2.71013	-1.23423	-1.85858	-2.49173	0.300334	-1.13066		1.26254	0.906865	0.380069	-0.223004	-3.11139	-1.32486	-0.492524	0.0863502	0.727134	0.132038	0.92785	-0.607918	0.156595
	-1.61863	-0.0337659	0.641691	1.30851	-1.69774	-1.51181	0.226178		0.426205	-3.05465	-0.102725	-1.55677	0.778977	0.137566	-2.52097	0.439035	-3.14079	-1.71453	-1.30758	-2.13656	0.561019	-4.31728		1.22575	1.14211	-0.792256	-0.0050906	-2.11952	-1.22419	-1.05063	0.135661	0.376119	-0.120209	0.862558	-3.62085	0.966092
	-1.40882	0.508324	0.847021	-0.338885	-2.55189	-2.48989	0.913895		-2.3978	-2.76427	0.130206	-2.56533	0.708166	-0.918712	-2.6699	1.37141	-3.11502	-2.09091	-1.47924	-2.8271	0.411811	0.260262		0.162	0.603339	-0.530851	0.884883	-1.98035	-1.87164	-1.1058	-0.991945	0.718682	0.286859	0.447616	-1.44883	0.304285
	-2.10952	0.914162	0.531162	0.665642	-1.81673	-0.481259	0.890625		0.887873	-2.27492	0.110768	-3.43529	-2.93335	-0.657146	-3.90244	0.781445	-2.74684	-1.0026	0.265209	-1.95256	0.591768	-3.4982		0.886076	0.811917	-0.545058	-0.570389	1.18604	-0.144183	-1.60832	-0.72275	0.438145	0.0320221	-0.358356	-0.231848	0.508347
	-0.878493	0.0873927	0.335963	1.26996	-2.17046	-1.85251	0.777547		0.14051	-3.21889	1.01513	0.586215	0.96366	-0.509595	-1.93121	1.01487	-0.980269	-1.10507	-2.52069	-0.294584	0.528995	-3.35837		1.81368	0.78358	-0.555066	-0.856568	-2.76571	0.220063	-0.991374	-1.09371	0.749349	-1.48618	0.959715	-1.74337	0.7019
	-0.622536	0.831595	-1.49133	-0.513021	-2.28995	-0.786446	0.946309		0.584724	-2.91831	0.156019	0.464203	0.87796	-1.39119	-2.86953	0.80603	-2.62706	-2.48947	-2.3042	-0.812267	0.328446	0.759159		0.960892	0.649435	-1.07374	0.807463	-1.91953	-2.22501	-1.46296	0.300502	0.245232	0.788874	1.05629	-3.13754	0.814126
	-0.834167	0.765843	0.14531	0.715318	-2.10246	-2.00498	0.724662		0.399469	-1.84856	0.544848	-1.08893	0.625305	-0.918834	-3.28227	0.479545	-0.0802624	-0.714605	-0.654912	-0.00816381	-1.74228	-2.93059		0.878872	0.735695	-2.07866	0.344356	-2.77872	-0.232053	-1.5324	-1.64385	0.554568	0.632603	1.23738	-1.37283	0.350812
	-0.581812	0.408475	0.224219	1.03559	-1.46796	-0.570426	0.858785		0.617087	-1.59471	-0.13125	-1.60644	0.597711	0.191723	-2.53716	0.46611	-2.80077	-1.81346	-0.360202	0.214734	0.0146188	1.07671		0.9867	0.14659	0.0839686	0.432654	-2.08697	-1.67252	-1.12865	-0.182123	0.411244	0.0690532	0.564381	-0.64929	0.228647
	-1.32172	0.472855	0.346926	0.869503	-2.46048	-1.27135	1.45775		0.524036	-2.3269	-0.665302	-3.94363	-1.00664	-0.413509	-3.78345	-0.149515	-3.00799	-2.24665	-0.0496851	-0.634024	0.441211	0.784305		2.31509	0.690949	-0.702081	0.610837	-2.59803	-1.4402	-1.4592	-2.00834	0.265601	-0.106258	-0.535345	-2.89541	0.623036
	-2.05652	-1.45504	0.588428	0.0569155	-2.16747	-1.38447	0.178201		-0.980389	-2.349	0.380288	-0.250198	0.648776	-0.619959	-3.0939	-0.495943	-2.16429	-1.25607	-0.141218	-0.291484	0.789365	-1.98466		0.68576	1.35318	-1.04205	0.27367	-2.08293	-1.55981	-1.36822	-0.954966	0.454486	0.545619	0.715961	-2.04934	0.131236
	-0.823628	0.215994	0.627067	0.77189	-3.26283	-2.48201	0.778158		0.892278	-2.22032	0.2308	1.322	0.269407	-0.0680938	-3.57723	1.00663	-3.0809	-1.08484	0.511263	-0.295524	0.39677	-3.79741		-2.12058	0.978431	-1.46129	0.421264	0.81442	-1.84573	-0.97024	0.55681	-0.266008	0.440427	0.598864	-2.35361	0.341157
	-1.28791	0.599197	0.785568	0.811277	-2.84516	-2.25701	0.651565		-2.09893	-1.88362	-0.287851	-0.136596	0.675499	-2.34563	-1.82465	0.189651	-1.60389	-2.33416	-3.47702	0.114375	-0.149647	-3.151		2.3132	1.22742	0.29387	-0.0274986	0.831585	-1.83682	-1.58069	-0.625656	0.576008	0.932767	0.470278	-1.35916	0.734113
	-2.20692	1.05583	0.737047	1.58904	-1.77767	-1.59717	1.42019		0.0226799	-2.46411	-0.0836339	-2.71776	1.09005	-2.09065	-1.75635	-0.125544	-0.81646	-1.44049	-0.684617	-2.53928	-1.34196	0.479239		1.5788	1.26183	-0.636525	1.0524	-2.64994	-0.208535	-1.35187	0.35686	0.792589	-0.502908	0.850792	0.660593	0.334398
	-2.67449	1.15652	-1.59423	0.65891	-3.26677	-1.77776	1.29457		-0.438864	-2.75501	-1.70987	1.24365	0.382479	0.481035	-1.66874	1.01132	-2.98536	-3.0878	-2.15363	-1.10605	-3.67972	-2.74242		0.0756845	1.28732	-0.849244	0.207237	-2.42549	-0.708385	-1.37451	-2.87594	0.228662	0.980099	0.362677	-1.45335	0.435585
	-1.29138	0.737845	0.914355	-0.72835	-2.08502	-1.72878	0.816541		0.79185	-3.14416	0.0557257	-0.811975	1.00706	-0.0620348	-0.800678	0.11224	-2.94678	-0.787969	0.0143697	-0.104592	-2.51787	-4.01099		-1.36523	0.80541	0.546139	0.0674016	0.93243	-1.97757	-1.46479	-0.723843	0.827074	0.627487	0.346187	1.03728	0.909135
	-1.36156	0.605333	0.0231471	1.01538	-1.46247	0.321159	0.459265		0.280888	-1.71521	0.625698	-3.67229	0.958697	-1.52357	-1.42672	0.537801	-0.940966	-2.36611	0.159812	-2.01416	0.569238	-0.304754		0.485816	0.834674	-1.11935	1.34309	0.850281	-1.90591	-0.925445	-0.997734	1.43985	-0.0219992	0.815775	1.42764	0.765981
	-1.42836	0.620284	-0.112794	0.686031	-1.62175	-1.98641	1.46806		-0.433672	-1.48771	0.555799	-1.29074	0.540461	-0.40261	-0.992764	0.758897	-3.07914	-2.47754	-0.0142958	-0.793521	-0.252093	1.04967		0.860931	1.34826	-3.12985	-0.176784	-0.566159	-1.94843	-1.20964	0.634166	0.0421422	0.40384	0.249404	0.850438	0.380991
	0.602664	0.45882	1.33631	0.0572457	-1.60815	-2.71336	1.97222		0.811628	-2.00856	0.328553	-3.74767	0.996823	-0.0319802	-1.62895	0.366638	-2.67502	-2.07135	-0.440107	-0.365256	0.0923665	-3.20073		0.863102	1.37636	-0.685039	0.429773	0.963053	-0.149175	-2.89042	0.137162	1.03534	-0.0778734	0.475311	0.225069	-0.124855
	-1.49003	-1.3249	0.782771	0.500339	0.519968	-0.889762	1.28523		0.218032	-2.18174	-0.595214	-1.01718	0.792943	-0.343975	-2.75334	0.526159	-2.98235	-3.48363	0.325524	-2.25588	0.781609	0.909871		-2.08594	0.863357	-0.470462	0.21311	0.828692	-0.495417	0.463684	-0.506602	-0.329983	-0.403964	0.348755	1.11778	-0.261293
	-2.33923	0.342159	0.20376	0.892321	-3.42196	-0.256652	-0.0824373		0.743992	-2.93143	-0.0818478	-2.41701	0.662225	-0.0656294	-0.781442	0.489732	-3.00194	-1.03855	-0.537966	-2.09479	0.385692	0.436182		-1.50435	-0.0611981	-0.111057	0.559361	0.75556	-0.912328	0.634169	-0.17261	-0.331521	1.08209	0.489997	-0.0728631	1.2334
	-0.318454	0.082307	0.338636	1.62152	-1.51265	-2.27414	1.04116		-2.1987	-1.76687	-0.943646	-1.39237	0.690142	-0.542887	-1.49624	1.09658	-2.97817	-3.40345	-1.53214	0.538832	0.467594	-0.131049		-0.082183	0.50149	0.442676	0.678971	0.998473	-0.618766	-3.78554	0.1759	-1.33486	0.255206	1.05242	0.671545	-0.554655
	-1.20429	-0.181211	0.16588	1.04027	-1.80905	0.1618	0.823121		0.578342	-2.48782	-0.0210654	-2.81489	1.12172	0.000343391	-2.66987	0.638928	-3.00309	-1.18893	0.434918	-1.27112	0.340336	0.873675		0.731512	0.877573	0.343856	0.0481978	0.701445	-1.85736	0.921458	-2.10836	0.229127	0.321952	0.0399769	0.823322	-0.517659
	-2.0507	0.358204	0.490843	1.03872	-2.32784	-1.65937	0.839273		1.45577	-2.77997	0.47657	-1.73523	0.572576	-0.187542	-2.44683	0.0946419	-2.9366	-2.51834	0.426175	-0.101437	-3.73016	0.711157		1.47009	0.342719	0.866239	0.264106	0.706296	-0.157147	0.43263	0.399964	0.352858	-0.00445795	0.879109	-1.77268	-0.0317638
	-0.0705067	-1.77824	-0.12448	0.493985	-2.05527	-1.68945	0.859264		0.355225	-2.95594	-0.257875	-2.51663	0.461136	-1.59983	-1.19074	0.752918	0.434543	-0.709227	0.281351	-1.88563	-3.00914	1.0978		0.917455	1.35324	-0.203039	0.381269	-3.04666	-1.61417	-2.85849	-0.590693	-0.984743	0.376236	0.14252	0.961395	-1.92302
	-1.43779	0.179816	0.443717	1.07134	-1.46402	-1.84773	0.869407		0.300104	-1.84475	0.362336	-2.12557	0.656691	0.0706971	-1.19775	-0.762598	-2.92957	-1.37961	-1.08985	-1.15644	0.054615	0.390097		-1.70233	0.717582	0.208694	-0.23945	0.985595	-1.38195	0.968847	0.270456	-1.04688	0.462177	0.0361053	1.01579	-0.944397
	-2.23677	-0.220854	0.442092	-0.162484	-2.87551	-2.80268	0.333883		0.630793	-2.78817	0.771254	-3.31121	0.595296	-0.590419	-3.54431	-0.453299	0.297583	-1.70971	-0.495184	-0.993794	0.179373	0.885114		1.64991	0.943723	0.401564	0.781714	0.341245	0.2308	0.648574	-1.24038	-1.74544	0.443767	-0.273264	0.926776	-0.257404
	-1.59213	0.444423	0.531256	0.130487	-2.25906	0.428614	0.927487		-0.455896	-1.56185	1.21798	-2.13541	0.528433	-0.183071	-1.2501	-1.14796	-0.133176	-1.37099	0.125195	-1.46354	-0.0199755	0.586975		0.0271012	0.981478	-0.707537	0.311918	1.07581	0.522865	1.19887	0.240515	0.0137096	0.746163	0.510147	0.0967762	-2.62585
	-0.211755	0.65865	0.504451	0.828016	-1.45633	-2.32945	0.252151		0.460039	-2.50022	0.457507	-3.12197	0.119517	-1.52523	-0.519913	0.821553	-0.648087	-1.616	-0.291948	-0.106269	0.37788	0.835744		-1.56109	1.37726	-0.583118	0.164784	1.08928	0.835749	0.875152	-0.929451	0.600999	0.678853	0.221914	-1.13978	-1.11888
	-1.9439	-0.339151	0.0534856	1.45937	-1.5247	-2.47896	1.17606		1.46038	-2.73115	-0.40979	-0.388673	0.585801	-0.917583	-1.4699	0.508806	-3.10389	-1.00978	0.62303	-1.30092	-0.0434383	0.621536		1.49968	1.10801	0.798393	0.453281	0.73097	1.04582	0.43629	-1.23951	0.642957	0.521972	1.2735	1.05669	-2.05649
	-1.10065	0.48787	1.06988	1.01731	-3.21708	-1.06774	0.825973		0.131951	-1.59582	0.661201	-0.403937	0.896142	-0.715692	-1.44995	0.433069	0.45049	-1.46141	-0.363195	-1.28469	-0.0379181	0.613877		0.288053	0.358217	0.820069	0.412458	1.61265	0.199181	0.260011	-0.918353	0.186222	1.23715	0.443155	1.20287	-2.88684
	-2.09846	-0.181527	0.422492	1.02329	-3.06129	-2.66699	0.326633		-0.247076	-1.98376	0.285265	0.758872	0.424169	0.252077	-1.42515	0.716306	-1.33066	-1.35143	-0.135039	-2.38741	0.544332	1.03067		0.728567	0.869214	0.174801	0.299665	-2.36308	0.90469	0.514277	0.495333	0.823946	0.571617	0.48521	0.641259	0.210696
	-1.38078	-0.850064	0.903884	1.26394	-1.68216	0.200886	0.703495		0.455218	-1.73557	-0.15504	1.42617	1.05406	-1.28372	-1.37657	0.00708687	0.152794	-2.63866	-1.58948	-0.709168	0.451299	0.849239		1.64542	0.723279	-0.347103	0.665992	-2.0072	0.921614	0.718956	1.15376	-0.0458546	-0.0114439	0.737348	0.328737	-0.246482
	-1.51309	0.00753356	-0.188852	0.363981	-3.08202	-2.15192	1.21029		0.706256	-0.728761	0.577151	-2.42537	0.293431	-0.68473	-1.77979	0.352291	-0.763924	-3.43373	0.387874	-2.70155	0.130907	0.729319		1.37247	1.02233	-1.55192	-0.723904	0.802194	-0.373508	0.448736	-1.19462	1.60701	0.788809	0.922928	0.519856	0.158323
	-0.261795	0.26223	0.947283	0.974796	-3.11016	-2.50675	1.17514		0.915054	-2.21481	0.391494	-2.20658	1.13387	-1.50144	-1.13568	1.14334	-0.643456	-1.6181	0.452225	-2.25432	0.182433	0.951461		1.0791	1.29372	-0.921872	0.893957	-1.67725	0.588622	0.645211	0.108096	0.660907	0.893642	-0.0431189	1.19237	-2.60084
	-1.11959	0.661678	-0.441564	1.24469	-3.06195	0.382251	1.14687		0.680723	-2.16929	-0.536877	-2.17238	0.516061	0.0362471	-2.14339	0.417066	0.600769	-1.69771	0.548735	-2.07996	0.210714	0.85301		1.31458	0.498107	-0.696871	0.0446722	0.850281	0.516878	0.136252	0.546828	0.635025	0.490409	0.274697	0.462873	0.172233
	-1.60904	-1.80548	0.170269	1.04528	-3.38348	0.760021	1.01622		-1.75158	-2.0296	-0.735407	-1.95369	0.674633	0.187654	-1.4238	0.725186	-2.04756	-2.80865	-0.585394	-2.06786	0.149597	-4.18295		-0.0916936	0.567947	-1.77627	1.58399	0.467926	1.47126	0.219816	-0.153403	-0.138207	0.131287	0.427533	1.0814	-2.56471
	-1.70075	0.264916	-0.295171	1.10091	-1.78721	0.59365	1.20596		-1.94102	-1.63342	0.139324	-2.58919	0.699212	0.147805	-0.726037	0.677294		-1.42452	-2.64688	-0.714923	0.305197	-3.23694		-1.00231	0.575356	-1.02335	0.146045	0.448663	1.14463	0.805423	0.30056	0.372896	0.317987	1.05305	-1.1876	0.117812
	-1.39487	0.534923	-0.144907	0.446575	-3.00364	-1.5659	1.15472		-0.953877	-2.50282	0.220292	-1.09682	0.490308	-1.29551	-1.65117	1.33056		-0.819811	-0.820257	-0.282103	0.325059	0.953514		-2.31355	0.885004	-0.915481	-0.131931	0.580841	-0.156182	-0.952345	-1.90221	1.17953	0.420277	-0.0779648	-1.02575	-0.416993
	-0.651702	-2.23426	0.589832	0.491645	-3.25004	0.748562	1.11486		0.585421	-1.79661	-0.465071	-2.58461	0.742023	0.455665	-1.04653	0.191696		-1.4168	-1.10165	-1.02945	0.617145	0.398329		-2.48642	0.688637	-0.683145	0.922622	0.797485	1.56034	-0.169107	-0.529175	0.578709	0.452665	0.378774	0.816465	-0.7704
	-0.0933871	0.305658	-0.162894	0.447196	-1.54506	-2.24683	0.364835		0.57468	-1.40842	0.702303	-3.00502	-0.91762	-0.93724	-1.45072	0.368126		-1.98051	0.115744	-2.32609	0.0783908	1.16388		-2.20134	1.12962	-1.91957	0.560007	-1.7814	0.599207	0.420887	0.270419	0.897411	0.413088	0.429186	0.916023	-0.375158
	-1.08745	0.116716	0.735689	-0.175915	-1.63841	1.27695	1.10376		0.546888	-1.39468	-1.71858	0.0552736	0.681135	-0.658936	-0.57211	0.316804		-2.53664	0.569063	1.02655	0.141532	-0.551849		0.905546	0.188773	-1.18145	0.514502	1.31986	1.02347	0.333208	-0.898511	0.996705	0.349498	0.342391	0.318508	0.0353961
	-0.803267	0.666567	1.05604	0.756063	-1.886	-2.11049	0.732096		-1.63222	-1.44141	0.708585	-1.65094	0.648629	0.0189924	-2.06438	0.144514		-1.2379	1.18229	-2.97186	0.0191982	0.385802		0.651212	0.737034	-1.60081	0.374426	1.11188	0.300119	1.00274	-2.25545	0.900285	0.349468	-0.167749	-0.417823	-0.266895
	-0.894042	0.480228	1.08505	0.309592	-2.5128	-1.57691	0.99106		-2.15816	-2.17198	0.361368	-2.65175	0.746722	-0.0745376	-2.15607	-0.0971435		-1.39801	-1.33744	-0.479073	0.266661	0.927038		0.499858	1.37879	-0.66387	0.639889	0.504694	1.10721	1.08748	0.431408	0.0536626	-0.0967689	0.325699	-1.16809	-0.444361
	-0.916058	0.492274	0.506922	-0.218724	-1.96405	-0.871364	1.20651		-1.42372	-1.71997	0.315729	0.404351	0.464918	0.702745	-2.73176	0.653761		-1.8035	-1.02549	-0.537261	0.485848	0.737232		-0.871793	1.55142	-0.715206	-0.138652	0.396355	0.393307	1.10027	0.399445	0.92609	0.459969	0.819736	1.17242	0.0392626
	-1.9262	-0.653527	0.650114	0.229062	-3.13999	0.659138	1.09309		1.05887	-1.93087	0.450868	-0.00553015	0.592986	-0.611656	-1.61144	0.55413		-2.66725	0.0572906	-1.81272	-0.524188	0.623961		1.54731	0.836595	-1.80451	0.561296	1.1144	0.444884	-0.103948	-1.09307	0.195425	0.735033	0.710669	-2.43759	0.0667459
	0.0118786	0.71559	0.883268	1.12601	-1.96133	-2.1174	1.08624		-1.17853	-1.77902	0.410383	-0.196631	-0.03786	-0.874436	-1.48462	0.863673		-3.42478	0.161379	-0.948194	0.566374	0.831204		0.759203	1.21377	-1.51212	-0.082036	-1.81072	0.881818	-0.0395677	0.127851	0.460525	0.524126	0.520962	1.38373	-0.095084
	-2.59372	0.996484	0.966591	1.43251	-2.57841	-1.93669	1.28047		0.47316	-1.87541	1.06575	-0.321897	1.08531	0.420122	-1.08285	0.835491		-1.52113	0.530491	-1.37976	0.457242	1.38175		0.539938	0.875518	-1.64328	0.105148	1.53416	0.159373	1.04946	-1.25737	-1.26363	-0.805394	0.225926	0.862038	0.0459149
	-1.99229	0.081949	0.933215	0.704423	-1.73222	-2.15746	1.04035		-0.00351941	-1.82363	0.457732	-2.8132	0.772462	-0.847775	-1.49978	0.506377		-2.58962	0.355457	-1.87411	-0.197663	-0.371976		0.724949	0.630081	-0.842104	0.309005	1.7416	1.49325	0.676694	0.446707	-0.806014	0.670937	-1.62464	1.0026	-0.822714
	-1.47875	0.528204	-0.101274	1.02745	-1.77891	-1.46322	0.806981		1.47644	-1.70217	0.205543	-0.204077	0.82593	-0.067533	-0.672394	0.293926		-4.47473	0.247675	-1.75231	0.511889	0.536899		-0.866378	1.29298	-0.788519	-0.112276	-2.27759	0.214826	-0.111724	0.590461	0.19492	-0.328105	0.77786	1.31809	0.00735084
	-0.982493	0.161775	-2.11791	0.24992	-3.22554	-2.04211	0.683399		-0.0991307	-1.68378	-0.183557	-0.00358702	0.597095	-0.117457	-2.3922	1.04289		-1.8634	-1.72718	-0.766847	0.41825	1.33107		0.703002	0.0429168	-1.73206	0.861761	1.26751	0.980665	0.490465	0.0586507	0.0739818	0.32679	0.509429	-1.52522	-0.149142
	-0.539102	-0.384264	0.779754	0.0506361	-1.68119	0.612864	0.68795		0.922927	-0.912174	-0.176881	-0.592541	0.70918	-0.499026	-1.15403	0.952491		-0.964537	-0.0413934	-1.6483	0.4921	-0.0839812		-1.17063	-0.0992313	-1.78617	0.902998	0.928097	0.976555	-0.128124	0.019115	0.229358	0.311081	-0.867066	1.00711	0.159566
	-1.30767	0.465664	0.661666	0.749901	-3.18979	0.0434389	1.16573		0.275274	-1.36196	0.298509	-0.655511	-2.1154	-0.040751	-0.998207	0.183247		-2.77827	0.144624	-1.70544	0.0900202	-1.25734		0.826976	0.816206	-1.59888	-1.90074	0.764307	0.632586	0.391094	0.350261	-1.32114	0.0597807	0.299075	0.606292	-0.648886
	-1.92578	-0.186468	-1.0848	-1.1912	-1.79171	-2.63923	0.978347		0.515784	-2.47402	0.0890661	-1.75484	0.588449	-2.60778	-2.12629	0.998137		-2.84198	0.761187	-0.556836	-0.206707	-0.428437		0.300307	0.74522	-1.58669	0.603589	-1.99756	0.0996758	0.756519	0.454998	0.256447	0.267706	0.0190727	0.394119	0.0399635
	-1.32816	0.483289	0.776131	1.30868	-3.17373	0.68039	0.998317		0.499129	-1.48962	0.728647	-0.248161	0.230781	-1.28519	-1.37162	0.6297		0.458181	-0.457648	0.575933	0.230494	-0.249333		0.964008	0.888471	-1.51012	0.615558	1.01646	0.589519	0.528	0.557235	1.05389	-0.296966	-1.02922	-0.199665	-1.33111
	-1.47494	-0.822289	-0.692123	0.483506	-1.59636	-1.52563	0.660752		0.284382	-2.01082	0.513658	-3.06185	-3.54894	-1.54386	-1.46238	0.135581		0.181455	0.507807	-1.11723	0.453897	-0.166385			0.453089	-1.36069	0.786858	0.83439	1.02743	1.31477	-2.11222	1.40645	-0.823969	0.901901	1.03815	-1.84364
	-0.714226	-0.807923	0.432908	0.132953	-3.28615	0.817924	0.56059		0.905454	-1.82394	0.761068	-1.18124	-0.142307	0.347119	-0.964935	1.37154		-0.086947	0.23463	-0.123533	0.500142	-1.36438			0.269122	-1.46635	0.756251	0.754571	0.387381	0.248709	0.964303	0.742066	0.557828	0.719163	1.17239	0.105302
	-1.51045	-0.0262942	0.506469	0.196154	-3.43055	0.0835825	0.681125		0.273679	-2.18839	-0.0960331	-1.94511	0.764825	-1.98138	-1.1388	0.460112		0.320625	0.386849	0.351461	0.356711	-2.57401			1.37235	-1.55662	0.263253	1.06724	1.35563	0.810152	-1.20824	0.753822	0.418628	0.948249	0.740285	-0.707145
	-0.929331	-0.642177	-0.110392	0.481554	-1.61134	-2.72764	1.21392		-1.9539	-1.90022	0.326814	-2.59901	1.18323	-2.73218	-1.00808	0.125202		-3.84029	0.0133783	-1.90508	-0.126176	-1.00604			-0.270358	-1.07342	0.110312	-0.478228	0.728921	0.544829	0.355087	1.17262	0.62061	0.492471	0.568669	-2.1549
	-0.561182	0.532564	-0.891325	1.00097	-1.17613	-0.164351	0.960822		0.184279	-2.5408	0.72015	-0.13553	0.46884	0.290264	-1.3082	0.907698		-2.81804	0.777263	-0.242363	0.467946	0.0632542			0.552563	-1.80186	0.661702	0.621311	0.647228	0.842372	-0.243033	-0.163838	0.612428	0.295861	1.1475	-1.21757
	-1.47827	0.670107	0.555841	1.15654	-1.44385	-2.46873	-0.129095		-0.378361	-1.87282	-0.485508	1.69191	0.090113	-2.64007	-1.16113	1.05459		-1.80553	-0.404186	-1.36868	-0.0748459	-0.0043899			0.280163	-1.66847	0.34543	0.739625	1.00196	0.57414	0.414109	0.390116	0.27815	0.675256	0.0344046	-0.773832
	-1.37145	-1.37293	-2.24094	0.110883	-1.01188	-1.43287	0.570384		0.723542	-1.9007	0.342837	0.440573	0.464148	-2.57552	-1.18146	0.242289		-2.41333	0.386242	-1.60897	0.241566	0.318663			0.699789	-0.833387	0.795407	0.767038	0.531634	0.141582	-0.82865	-0.100905	0.41252	0.470924	1.16452	-0.0520824
	-1.36273	0.109854	0.220379	0.679583	-0.319471	0.766699	-0.19009		0.676109	-1.74688	0.268673	-2.52788	1.25192	1.56746	-1.71415	0.204346		-0.499059	0.471483	-1.81545	-1.38563	-0.70653			0.506536	-1.29605	0.387444	0.612528	1.12832	0.243251	0.470213	0.479002	0.543541	0.836865	1.08782	-0.322641
	-2.04355	0.661903	0.444776	0.276371	-1.7304	-1.29571	1.32434		0.21718	-1.50794	1.04604	-0.153797	0.490281	-1.39998	-1.00418	0.0445723		-3.77999	-0.34404	-2.06127	0.110317	0.172089			1.31618	-1.85865	0.312337	0.719504	1.27059	0.4645	0.491466	0.555209	0.559527	0.338387	0.655519	-0.309369
	-1.52095	0.0244746	0.339926	-0.850748	-1.37372	0.608678	-1.86079		-1.16202	-1.23605	0.26709	1.26938	0.18603	0.526316	-1.41765	0.937675		-3.41088	-0.0514557	-0.219454	0.406033	-0.241303			0.510999	-1.31836	0.378119	0.514662	0.697645	-0.627232	-0.524729	0.447329	0.491661	1.21128	0.74247	-0.0538304
	-2.18987	0.741158	0.907734	0.0812616	-1.55532	-2.00394	1.20094		-1.87228	-1.70445	0.400302	-2.3678	0.4907	-0.404861	-2.00648	1.49654		-2.49495	-0.749863	-0.796174	0.317601	-0.280236			1.18595	-1.36049	-0.0175108	0.948538	-0.727634	0.484324	0.603181	1.21708	0.614665	-0.451112	0.015816	-0.093847
	-1.5554	-1.63393	0.426617	1.06714	-1.56642	-2.219	1.32829		-2.60158	-2.0502	0.590883	-0.275122	0.967268	-1.20344	-1.13177	0.753196		-1.73251	-0.0624884	-0.0726329	0.36882	-0.972115			1.13407	-1.33385	0.63228	0.483378	0.762347	0.710019	-1.96324	0.700023	0.533269	0.333216	0.705295	0.42066
	0.280256	0.531962	-0.255843	0.7741	-1.53746	0.174417	1.27621		-1.24958	-2.76758	0.508894	1.58586	-2.67003	-1.52394	-1.057	1.0426		1.10889	-1.25458	-1.80831	0.347675	-0.0372926			1.47607	-1.87157	0.385466	0.331193	-0.709236	0.906471	0.336131	1.58837	1.12105	0.354167	0.319283	-1.20477
	-0.989032	-0.497434	1.22034	0.396059	-1.57061	0.982555	0.889163		-1.68243	-2.57783	-1.36177	-0.838577	0.328154	0.423339	-2.44981	0.724813		0.731196	-2.09094	0.00655845	0.580013	-0.708517			0.634073	-1.49472	0.770707	-0.0241994	-0.246111	0.857096	-1.24451	-1.28336	0.461062	0.823072	0.311779	-0.0963719
	-1.61654	0.319665	0.789917	0.133523	-0.781907	1.41788	1.54384		-1.25339	-1.26821	0.303669	1.21876	0.780841	-1.36746	-0.739729	0.676416		0.400999	0.561494	-3.1779	0.161315	-1.70964			0.771465	-1.35769	0.627312	1.1488	0.692215	0.591171	0.873934	1.51205	0.38044	-1.2575	0.507586	0.476779
	-1.62252	0.140736	0.760214	-0.0434828	-1.75516	0.852371	0.669372		0.923888	-1.58518	0.644447	1.37617	0.8114	0.16378	-0.745109	0.678617		0.595873	-0.235039	-0.912249	0.0770178	0.365926			0.50371	-1.48777	0.532657	0.34111	0.516678	0.819262	0.504982	0.569058	-0.0342309	-0.205445	0.408495	0.259016
	-1.46419	0.312461	1.39151	0.778655	-1.62888	0.662452	0.37758		0.753499	-1.17211	0.423732	0.0874801	0.564219	-1.76003	-1.30519	0.0332323		-0.0422837	0.100217	-0.234034	0.566505	0.138167			1.23962	-1.02292	-0.240007	-1.61488	0.283045	0.584382	-0.807047	0.418739	0.585004	0.510527	-0.411005	0.24933
	-1.94019	0.527206	0.50511	-0.344667	-1.77152	0.89806	0.194796		-1.87483	-1.75774	0.903134	1.60461	0.0739235	-1.06355	-2.1235	1.09512		0.416255	-0.142415	-1.243	0.732193	-2.01662			0.740142	-1.05948	0.623405	1.21526	0.672133	0.814045	0.507622	0.766173	0.183165	0.842137	1.03993	-0.305071
	-1.22715	0.854461	1.04337	-1.20736	-1.54922	0.774612	0.477826		1.04734	-1.84745	0.0175729	-1.06212	0.994245	0.104593	-1.69603	0.757866		0.707023	0.560005	-0.387956	0.589208	0.463547			1.16118	-0.942073	0.416538	0.121997	0.864076	0.250019	-2.25063	1.39296	0.237966	-1.25445	1.16432	-0.398557
	-0.0884651	-0.272699	1.27971	-0.04506	-1.48335	0.772025	1.06333		0.990573	-1.06428	0.118653	-3.35456	0.676576	-1.44584	-1.33478	0.917528		0.502682	0.267981	-2.36271	0.493407	0.223496			0.462351	-0.957897	0.797923	0.517824	0.388256	0.661501	-0.821764	1.25953	0.105591	0.431572	0.483737	0.484152
	-1.901	0.347188	-1.62145	0.736703	-1.56507	0.639637	1.08437		0.559463	-3.0422	-0.462202	0.298497	1.03437	1.03562	-1.75649	0.596734		-2.26113	0.659214	0.0917608	0.811819	0.198878			0.989995	-1.40991	-0.00455212	0.70796	0.754495	1.00265	-0.0623841	0.523167	0.145008	0.665116	0.808922	-0.00446207
	-2.17904	0.335981	1.0906	0.0297047	-1.45099	0.170855	0.855581		0.782657	-1.7788	0.508409	0.225984	1.20768	0.398049	-0.77347	0.975265		0.900162	0.255448	-1.46939	0.0517967	-0.993403			1.07327	-1.31705	0.404876	-1.86394	0.385412	0.838761	-0.761401	1.0214	0.279266	0.787862	0.650481	0.464607
	0.272074	-1.33009	0.989454	0.308783	-0.175031	0.606426	0.750066		-1.77487	-1.5149	0.581657	-2.07101	0.481105	-0.987711	-1.91658	0.456748		-2.92428	-1.95661	-0.415965	-0.21267	0.0233475			-0.131277	-1.15831	0.111965	1.51102	0.467123	0.72148	0.515479	0.640848	0.229593	-0.182949	0.769472	0.0666788
	-0.765761	0.117356	0.205711	1.1739	-0.0453344	-1.50658	0.14583		1.13027	-1.6117	-0.0291881	1.30498	0.761167	-0.923043	-2.17382	0.606158		-2.99176	-2.95457	-1.07763	0.170781	-0.261748			0.742546	-1.58838	0.459352	0.817123	0.550181	1.20741	0.596182	0.312306	-0.965786	0.697756	1.01243	0.418874
	-1.59701	-0.0115568	0.288944	-0.414833	-1.59658	-2.68499	0.553672		0.208669	-1.98279	-0.404203	0.246142	0.736132	-1.90353	0.15264	1.18912		-2.9929	0.162117	-2.39412	-0.0294055	0.434354			1.47777	-1.30191	0.0177039	0.685206	0.881637	0.778991	-1.26341	0.225687	0.55228	0.303056	0.772132	0.187193
	-1.1373	-1.94836	0.625511	0.221678	-1.63994	0.328931	0.424476		-0.687172	-1.93077	0.6195	-3.10516	0.172352	-1.33041	-2.32093	0.249429		-2.94638	-0.323412	-2.21334	0.16657	0.0784227			0.478685	-1.04038	-0.119876	-0.50257	0.336685	0.607059	0.330606	0.917098	0.739788	-0.490489	0.162866	-0.56513
	-1.75525	-0.297422	0.385442	0.65382	-0.60716	-0.0502116	1.26045		0.247888	-1.90885	0.207763	-0.763562	0.470953	-1.05681	-2.21994	0.986815		-2.26935	0.536619	-1.9833	-0.123596	-0.325967			0.934811	-1.38198	0.952228	0.999859	0.561158	0.77336	-0.744023	-1.26863	0.262608	0.504425	0.412976	0.0863022
	-1.66089	-1.18836	0.889757	0.73409	-1.65766	0.318183	0.641991		1.03554	-1.59295	0.479213	1.28679	0.763514	-2.29219	-2.01584	0.137316		-2.06361	0.60287	0.908245	0.428531	-1.85946			-0.391674	-1.34354	0.994904	1.30268	0.39677	0.810919	0.0421942	0.0836603	0.487044	0.395713	0.554182	0.0107205
	0.52362	0.158672	0.441185	0.647905	-1.555	-0.352243	1.31772		0.176385	-2.11077	0.595211	1.62366	1.12784	-1.418	-1.43122	1.28566		-2.78345	0.572762	0.413309	0.132589	-1.92196			0.935459	-1.25839	-0.364314	-1.33759	0.280082	0.663025	-1.23092	-1.62689	0.527522	0.712008	0.727498	0.379381
	-1.82387	-0.289389	-0.368693	1.38222	-1.25169	-1.51285	0.60553		0.0278411	-1.85935	-1.73956	-0.419072	0.615292	-2.61877	-1.88561	0.56058		-2.53505	0.975132	0.172944	0.0237355	-0.182644			1.4052	-1.65777	-2.26549	1.01389	0.58896	0.342182	-0.951474	-0.130852	0.184058	0.4621	0.132051	0.195129
	-1.17855	0.563857	0.683713	0.902167	-1.5957	-0.944685	0.923099		0.733442	-1.61679	0.75267	0.617756	1.319	-0.35004	-1.4063	0.481771		-3.12445	0.178662	0.134037	0.334644	0.103321			0.698708	-1.8159	0.0401449	0.575802	0.4728	0.569809	0.123394	0.576175	0.135021	0.297193	0.908638	0.301906
	-0.990706	-1.06204	0.755928	0.74827	-1.32435	0.327559	0.659409		0.30324	-1.52023	0.307878	1.15177	1.17883	-1.6698	-1.67453	0.964108		-3.14709	0.51591	0.335584	0.337182	0.325885			1.4142	-0.993282	0.224695	1.40983	0.30964	0.571641	-0.4998	0.529734	0.305358	-0.744054	0.810857	-0.123752
	-1.23202	-1.05168	0.129538	1.00042	-1.11408	-1.40552	0.637128		0.939294	-1.4434	0.445203	-0.426981	0.525918	0.0287209	-0.0289971	0.57702		-3.20464	0.535558	0.48176	-0.697537	-0.445331			-0.0349065	-1.31151	-2.27179	0.741821	0.00511742	0.543293	0.16248	-1.37197	0.26825	0.859177	0.687702	0.064534
	-2.02785	-0.750334	0.79628	0.525442	-1.30946	0.754488	1.33203		0.60081	-2.11284	-0.191689	1.21821	-0.00674559	-0.902997	-0.450686	0.071428		-0.00273003	0.619592	0.778013	-0.923073	-1.16613			0.889549	-1.44377	0.386545	1.36703	0.827066	0.938873	0.396888	0.212343	0.292718	0.0857938	0.383184	-0.358204
	-1.31422	0.526593	0.573105	0.556702	-1.29889	-2.00402	0.803133		-0.896725	-2.58486	0.419808	-2.70401	0.470773	-0.0173552	-2.04609	1.06982		0.835373	0.870634	-0.45032	0.667318	0.398202			1.2232	-1.28558	0.0460032	1.15794	1.01662	0.817806	-0.766344	0.11742	0.267002	-0.0336882	0.015597	-0.393633
	-0.303252	0.650657	0.645174	0.648748	-0.401354	0.879656	0.38971		0.716068	-1.32494	0.281613	0.430256	-0.145798	-0.328832	-1.58902	1.05069		0.871841	0.279197	-2.10459	-1.0873	-0.269813			1.18078	-1.29835	0.305297	0.831603	1.3385	0.486701	0.509907	-0.110978	0.349907	0.799598	-2.40785	-0.00907325
	-0.628449	-2.47637	0.733969	0.741424	-1.96655	-1.53048	1.21675		0.867766	-1.60321	0.606506	-2.67822	0.619803	-2.23936	-0.520418	0.554617		0.636523	0.00255049	0.684903	0.176543	0.118244			0.644271	-1.12886	0.813003	-2.41293	0.398366	0.282962	-2.08034	1.38286	0.626756	-0.376667	-2.50275	-0.19869
	-2.28415	-0.621074	1.26252	1.11047	-1.57113	0.444251	0.369007		-0.322633	-1.72208	0.296379	-3.29213	0.605134	0.407831	-1.4736	0.10233		-1.41865	0.149861	-1.09943	-4.32347	-0.662914			0.8895	-1.63188	0.00661706	0.499927	-0.1574	0.483621	-0.319071	0.765538	0.583687	0.585661	0.585109	-0.123179
	-1.91375	0.784792	0.519937	0.657984	-2.10412	0.708867	0.570287		0.392841	-1.47827	0.0156221	-0.247054	0.884724	-0.876507	-0.403922	0.622225		-3.14097	0.754267	0.232562	-4.11035	0.127913			0.723681	-1.25076	0.700605	1.5837	0.0304358	0.270783	-0.823085	1.68792	0.562294	1.17159	0.725018	0.561108
	-1.92815	0.631759	0.156826	0.885747	-2.56269	0.242474	1.19354		0.643501	-1.28986	-0.569807	1.5151	0.279363	-1.44173	-1.32959	0.794406		-2.00054	0.485716	0.101524	-4.57924	0.451244			1.71766	-1.15618	0.301254	-2.68735	-0.248728	0.73567	0.460041	1.05113	-0.816082	1.14015	0.767125	-0.772132
	-1.73839	0.147233	1.08675	0.498747	-1.3271	0.469036	0.515109		0.756083	-1.80938	0.288164	0.764236	0.564041	-1.82475	0.559025	0.384174		-1.5371	0.671601	0.347109	0.342288	-0.485046			0.254191	-1.44242	0.300354	-2.65399	0.787556	1.08068	-1.15638	0.198694	0.871469	-0.238732	-2.00242	0.244696
	-1.24303	0.724132	0.652912	0.624036	-1.55415	0.135832	0.72731		0.472977	-1.28319	0.314357	1.26043	0.971749	-1.11113	-2.13798	0.0463746		-0.294279	0.309072	1.19396	0.373305	-0.24715			0.670302	-0.854435	0.643633	1.14272	0.615917	0.899401	-1.9274	0.0314662	-1.25109	0.782704	-1.53873	-0.0927852
	-0.166744	0.0605951	0.517042	0.515601	-0.73667	0.528399	1.1264		0.740036	-1.1073	0.300826	1.4967	1.17904	-0.130679	-1.19606	0.521962		-2.11064	1.11132	0.759312	-3.19324	-1.62386			0.402742	-1.87179	0.416019	0.913309	0.892626	-0.0980003	0.609927	1.02462	0.649586	0.845313	-1.13612	0.276653
	-1.2191	-0.677999	0.478575	1.02212	-1.52956	0.909582	0.294722		1.39618	-1.25605	0.65074	0.201848	1.05229	-0.177879	-1.03717	0.316383		-1.41667	1.06857	0.942798	0.0628801	-0.521371			1.09287	-0.801672	0.462945	-2.15039	0.378199	0.212673	0.220115	0.357082	0.802161	0.52517	-3.1522	0.325966
	-1.41864	0.403321	-1.89014	0.856633	-1.78238	-0.422462	0.143348		0.235008	-1.73377	0.663719	-0.821636	0.787357	-1.90644	-1.16077	0.334069		-2.9518	0.845647	0.663015	0.395651	-0.55977			1.10259	-1.36695	0.967533	0.360682	0.317978	0.815093	0.702589	1.05552	0.470878	-0.840101	-2.28161	-0.055005
	-2.11687	0.251711	-0.12936	0.145416	-1.89381	0.318276	0.174085		0.283066	-1.47007	0.384099	0.459189	-0.371448	-0.594477	-1.6993	-0.503175		-1.79068	0.401504	0.269194	0.109941	0.557852			0.211354	-1.43586	0.370274	0.621132	0.283686	0.426458	0.302661	-0.0903825	-0.105475	0.34408	0.389904	0.245643
	-0.5351	-0.754577	-0.191897	0.354351	-1.13066	-1.35518	1.22856		0.496247	-1.54682	0.0577288	0.783384	0.632869	-0.220454	-1.7439	1.00541		0.536968	0.803784	0.913266	0.132678	0.0617163			-0.0404126	-1.63002	0.778081	0.577105	0.771086	0.123027	0.475047	-0.691687	0.657837	0.568552	-0.816072	-0.273003
	-0.834896	0.469648	-1.87847	0.550947	-1.59148	-0.134885	0.285483		1.28903	-1.61675	-0.00281709	1.24515	0.299416	-0.784913	-1.04776	0.427718		0.0708148	0.641273	0.506332	-4.70976	0.357037			0.755231	-2.3606	0.309974	0.506233	-0.216275	-0.30317	0.892092	0.682191	0.553049	-0.754179	0.0329099	0.0912638
	-1.25208	-0.0253084	0.337971	-0.827467	-1.58758	-1.58098	0.322528		0.30145	-1.36649	0.45945	-1.80024	0.69918	-2.23009	-1.28761	1.28667		0.110677	0.0647746	0.0859364	0.525025	-0.223819			1.09091	-1.07355	0.652701	0.801246	0.289246	0.0804096	0.569548	0.837706	0.348508	0.707627	0.149743	-0.831179
	0.0173777	0.47973	0.614131	0.861874	-1.26143	0.794729	0.609729		0.887646	-1.57375	-0.321578	-2.03294	0.535378	-1.51187	-1.72536	1.24958		-1.96209	0.365593	0.602497	0.16322	-0.526647			1.29529	-1.45454	0.934238	1.67963	0.60219	0.583099	0.587787	-1.31451	-0.643438	0.0979618	0.145343	-0.280317
	-0.534348	0.654438	0.727316	0.158869	-1.43316	0.466084	0.472851		1.04689	-1.41856	0.368127	0.448711	0.684402	-1.00907	-1.40286	0.755093		0.680388	0.335905	0.630813	-2.3279	0.206148			1.5963	-1.2641	0.393643	0.565663	-0.533809	0.180717	-0.416767	-0.938842	0.200665	-1.8109	-1.39399	0.369199
	-0.0215598	0.916248	0.408044	0.252571	-1.21956	0.388599	0.537005		0.95424	-1.40007	-0.0413964	0.441095	0.327148	0.363133	-1.55681	0.863293		0.26303	-0.049893	0.240495	-0.783786	-0.0261156			0.311771	-1.60815	0.594529	0.543118	1.15906	-0.0998813	-0.537631	0.665716	0.310089	-2.94448	-0.237122	-0.227371
	-1.15177	-0.583355	0.445563	0.672652	-1.4502	0.287899	0.40915		-1.201	-1.59648	0.559787	-1.85272	0.771748	-0.0427709	-1.38311	-0.210606		0.520824	-0.0877189	0.478514	-1.54829	-0.152561			0.618508	-1.19038	0.86311	0.0189392	0.683747	0.133137	-0.0569542	0.442045	0.343694	-2.77854	-1.54057	-0.699933
	-1.50691	-1.83835	0.491752	0.775822	0.458017	0.601929	1.12541		1.02133	-1.80636	0.178797	0.336231	0.776908	-2.51283	-1.42734	0.0416252		-0.242914	-0.614189	0.56755	-0.7588	-0.753219			0.709702	-1.41254	0.536787	0.38231	0.663945	0.318078	-0.905337	1.01735	1.05261	-2.89094	-0.0501857	-0.161624
	-1.60864	0.280238	1.35724	1.09714	-1.89134	0.277407	0.596247		0.616528	-1.32024	0.432529	-0.0610249	0.913003	-2.0804	-1.63579	0.160864		-0.475924	0.841508	-0.40137	-1.20165	-1.2704			1.01336	-1.77337	0.758545	0.242592	0.555839	-0.392105	-1.1018	-0.306604	0.791826	-2.15012	0.659588	-0.712537
	-2.61797	-1.78425	0.499394	0.702063	-2.69175	0.786011	0.416264		0.147563	-2.08833	0.213186	0.638882	-0.695106	0.117233	-0.680902	0.935279		0.361984	0.139787	0.613631	-2.05461	-0.339902			0.79599	-0.998409	0.396668	-2.76338	0.805895	-0.601533	0.29591	0.67845	0.900401	-1.68871	0.753598	0.102826
	-2.36877	0.461176	0.973549	1.03475	-1.44753	0.710557	0.912697		-1.75844	-1.28562	0.882631	-0.363529	-1.05484	-2.83724	-2.08004	0.411552		-2.15942	0.665324	-0.398409	-0.525544	-0.366188			0.95865	-1.59304	-0.132249	0.339556	0.57345	-2.339	0.523983	0.437074	0.0971455	-2.30849	0.465119	-0.170485
	-1.6392	0.379356	1.14938	0.380936	-1.47296	0.591363	0.374237		0.0785297	-2.03115	0.287544	0.993105	0.790713	-0.821771	-0.573815	0.461187		0.339464	1.13048	0.0756739	-2.33982	-0.76723			1.61298	-0.759029	1.08657	0.472409	0.808453	-2.18292	-0.615444	0.0950762	-0.270101	-0.864842	-0.709912	-0.388785
	-2.1301	0.287122	1.43205	0.339591	-0.996405	0.64969	0.722636		0.125322	-1.39843	0.538637	-2.84956	0.389228	-0.372437	-0.897632	0.0782911		0.0464757	0.62723	0.506662	-1.73176	0.394318			0.395143	-1.19598	0.0705831	1.33609	1.30176	0.123048	0.200129	0.649559	0.186934	-0.789882	-0.0313725	-0.0841748
	-2.2666	0.0657612	0.572741	0.564344	-1.66014	0.677864	1.42528		0.378085	-0.577628	0.314896	1.77929	-0.348868	-0.407228	-1.91448	-0.327628		-0.318646	0.193181	-0.818807	-1.89636	-0.393898			0.337178	-1.06358	-0.284927	-1.26916	0.667044	0.344567	-2.13221	0.82416	0.412227	-3.28086	0.155638	-2.07825
	0.264058	0.247988	1.01026	0.997251	-1.94325	0.473443	0.0337948		0.508604	-1.86794	0.31505	-3.71741	0.962304	-1.9838	-2.29329	0.667598		-2.22195	0.714804	0.474134	-0.392524	-0.355138			1.60888	-0.883088	0.54642	-0.510314	-0.391394	-0.158313	1.06688	0.645202	0.69832	-3.23031	0.150585	-0.0594829
	-1.02953	0.515292	0.138272	0.721396	-0.967667	-2.15031	1.03575		1.15705	-1.50368	0.861218	-2.801	0.84147	-2.49807	-1.3252	-1.11653		0.0913433	-3.73831	0.212792	-1.97938	0.167251			0.943214	-1.40181	-0.658543	1.87239	0.492558	0.49568	0.330989	0.550168	0.210803	-3.43994	-1.39722	-2.73643
	1.25018	-1.43565	0.320654	0.701535	-2.7478	0.569332	0.629597		0.598767	-2.18648	0.643732	-0.637691	0.21126	0.0158751	-1.68387	0.775489		0.0800212	-3.59739	-1.9866	-2.92396	-0.104039			0.933547	-1.41872	-0.0148735	1.24981	0.0927705	-0.300286	0.745659	1.05578	-0.50532	-1.66525	0.0517088	0.174359
	-2.1462	0.162507	1.51767	1.1904	-1.98129	0.108027	0.51986		0.658861	-1.91126	0.64942	-1.19221	-2.0644	-0.806349	-1.70148	1.02683			-3.6369	0.426138	-2.53806	0.611201			1.04023	-1.53866	0.746921	1.23899	0.911296	0.326684	-0.179388	0.14734	0.339384	-0.0101178	-0.749749	-0.218836
	-1.29021	0.550612	1.29656	-0.424364	-1.5649	0.414146	0.70869		0.502412	-2.02982	-0.250886	-0.711452	0.482398	-2.24798	-1.24083	0.0919605			-0.91982	0.490713	-3.60207	0.130547			0.0945965	-0.821287	0.823595	0.586747	-0.420171	0.430917	-0.785744	0.431672	0.251051	-1.65405	-0.629493	-0.651907
	-2.04724	0.0284964	0.458568	1.13975	-1.39026	1.08675	0.396429		-1.8294	-1.85217	0.516282	1.51086	0.638733	-2.21985	-1.52595	0.87729			-3.39595	-0.46134	-2.78589	0.562865			0.787699	-1.3721	0.687543	0.406647	0.761266	0.625964	-0.0988801	0.205135	-0.793662	-2.49213	0.508539	0.395617
	-1.18837	0.418783	0.0953594	1.4192	-1.49406	0.667875	0.271561		0.209623	-0.938985	0.385313	0.392641	0.850663	-0.141202	-1.12628	1.16196			-2.02922	-0.0344833	-1.79837	-0.317893			1.32206	-1.68084	0.0324431	0.489212	-0.210601	-0.107907	0.350729	0.947342	0.518869	-1.74881	0.400139	0.0409005
	-0.0968844	0.348927	0.867823	0.393791	-1.25028	0.732197	0.42156		0.986448	-2.15611	-0.0813748	0.545175	0.994463	-2.65036	-1.60971	0.777901			-3.25745	0.681074	-1.07095	-1.13808			0.632553	-1.45048	0.142617	1.37596	0.732602	0.124906	0.172548	0.26518	0.488478	-0.0240619	1.26219	0.0915593
	-1.73378	0.487567	1.1715	-0.0777844	-0.286292	-0.0706781	0.48906		-1.28241	-1.99694	0.10418	0.552362	-0.265745	-0.636871	-1.36084	0.508102			-2.56545	0.964192	-2.82016	-0.383379			0.0308304	-1.40198	0.0757571	1.62861	0.723502	0.31973	-0.972902	0.598388	-0.136173	-0.475915	-1.3636	0.228867
	0.97182	-0.559643	1.58452	0.394288	-0.866481	0.787517	0.314177		0.498359	-1.49018	-0.00406757	0.13423	0.43883	-0.413734	-1.20423	-0.38875			-0.0273072	0.290098	-1.79208	-0.587202			0.564969	-1.445	1.07089	0.408992	0.463034	0.561684	-1.62185	0.198081	-0.0774858	-0.317143	0.974977	0.00146284
	-1.9762	-0.362136	0.144542	0.846889	-1.83043	0.716761	-0.0449953		0.756036	-1.92063	-1.14907	-0.963425	0.936121	0.0647432	-1.26531	1.11314			-3.67473	0.473777	-1.4633	-0.162354			1.11656	-1.32092	0.760653	0.125621	0.415066	0.702327	-2.1294	0.419454	0.334943	-0.658492	-0.847118	-0.396423
	-1.58208	0.669556	1.19037	1.50934	-2.03967	1.11903	1.29652		0.784428	-1.59384	0.438409	0.574398	1.2524	0.300028	-1.11318	0.585665			-3.13467	0.265046	-0.56386	-0.628144			0.424762	-1.10247	0.448552	1.80274	1.00374	-0.319294	-0.864105	0.0769843	0.353315	-1.97882	0.435353	0.0551344
	1.01187	0.0599351	1.25518	0.211062	-1.41392	-1.88503	0.183311		0.457855	-1.82723	-1.01883	-2.5083	0.680262	-0.136611	-1.99893	0.716875			-2.55375	0.919705	-0.916862	-0.843339			1.01234	-0.71268	0.779004	0.894536	0.462756	0.676407	-0.262228	0.858568	0.579602	-0.583185	-1.88507	0.148993
	-2.22808	0.228468	0.162594	-0.848561	-1.79074	0.377	0.832608		0.409474	-2.68773	0.684715	0.620415	0.430406	-0.22373	-0.612214	0.907432			-2.33908	0.770301	-2.51363	-0.81026			0.649758	-1.03393	0.945521	0.209574	0.805188	0.347418	-0.223715	0.33978	0.479088	-0.297858	0.160921	-0.514344
	1.00983	0.454676	0.614784	0.510139	-1.30597	0.83665	0.597553		1.07214	-1.85507	0.227642	0.218295	0.483327	0.622025	-1.7384	0.155409			-3.18039	0.926814	-2.2088	-0.432253			0.415021	-1.29527	0.960466	0.382176	1.19333	0.419196	-2.94689	0.631717	0.682562	-0.422648	0.493545	-0.0956268
	-1.92996	-0.134445	0.753038	1.32274	-1.52058	0.539037	0.786567		0.0809359	-1.44476	0.308756	-0.586894	0.405582	-1.1799	-1.01651	0.849077			-2.62283	0.462278	-0.78157	-0.157861			1.24614	-0.710016	0.914569	-1.92188	0.768997	-0.0907493	-2.93243	0.749145	0.690359	-1.61519	0.5935	-0.329788
	-2.18698	0.0324608	0.727952	1.10937	-1.50095	0.777461	1.17682		0.989564	-1.03911	-0.195663	-1.39498	1.14774	-0.0754944	-1.29589	1.03944			0.434813	0.694368	-2.74929	-0.485824			0.775386	-0.560261	0.500425	0.952669	0.797287	-0.240615	-2.85853	0.725379	0.821996	-0.19074	0.526653	0.398747
	-2.01468	0.172968	1.07898	0.81177	-0.841737	0.422185	0.455183		0.470533	-1.92522	0.354888	-1.09848	0.349737	0.027022	0.290706	1.22252			-0.94278	0.620222	-0.478846	0.112753			1.68978	-1.26408	-0.129095	0.199155	0.61002	0.0929128	-1.47564	0.546348	0.819606	-0.0196847	-0.737074	-0.62676
	1.01718	0.0699632	1.40719	1.03427	-1.72668	0.570874	1.32164		1.04076	-1.98847	0.326632	0.734344	0.953192	0.115417	-1.16727	0.231604			-0.979373	0.310317	-1.46072	0.100647			0.865887	-1.28858	0.530432	1.19979	0.935937	0.139016	-3.14486	0.470149	0.166331	-0.296467	0.728901	0.199666
	-1.64613	0.0642307	0.647009	0.498523	-0.118095	0.958215	0.620331		0.667945	-2.48239	0.190614	-0.996574	0.371598	-0.839281	-1.64865	0.684433			-2.40824	0.919299	-1.0136	-0.822388			0.420921	-1.77881	-0.331848	1.70986	0.312671	0.413316	-2.79921	0.479917	0.505058	-1.99782	-1.88454	-0.270314
	-1.84936	0.3073	1.33544	0.575007	-1.54549	1.4149	1.21755		0.333535	-1.63937	-0.723595	-0.580075	1.17511	-0.571338	-1.18372	0.386614			-3.32546	0.250415	-2.76001	-0.492879			0.917519	-1.17373	0.698267	0.890292	0.562007	-0.247545	-1.76444	-0.500939	0.698034	-0.830201	-0.677181	-0.164674
	-2.13739	0.412718	0.522505	-0.0416184	-1.41186	-1.81678	0.725737		0.169287	-1.42658	0.443308	-0.913678	1.33351	-2.0979	-1.37276	0.207246			0.744321	-2.16108	-2.20606	-0.17827			0.0667328	-1.09689	0.700426	1.54905	1.36508	0.197072	-1.34622	0.759951	0.0625154	-0.25443	-1.11652	-1.52816
	-2.19367	0.912021	0.890439	0.0894907	-1.39738	0.5372	0.587001		0.416135	-1.38687	0.244625	-2.34518	0.602199	-0.549026	-1.5367	0.17837			-1.90101	0.0223776	-2.17993	-0.655201			0.921187	-0.0447879	1.1983	-1.98056	0.582725	-0.0429777	-1.33371	0.442973	0.395196	-0.73707	-0.765266	0.361212
	1.4036	-2.15046	1.08658	1.42462	-1.45104	0.783755	0.830876		0.906837	-1.41117	1.01645	-1.42415	0.191379	0.253792	-1.54354	0.207469			0.890244	0.590996	-3.1084	0.414173			1.34541	-1.22857	0.816597	1.24595	0.57459	0.401916	-2.8417	0.23701	0.781	-0.24001	0.318065	-0.155097
	1.45762	0.797957	-1.52455	0.967884	-1.68353	0.420076	0.785025		0.901378	-1.64983	0.036682	0.421871	0.544001	0.116131	-0.220922	-0.366504			-1.35588	-0.0655829	-0.482227	0.305693			-0.0584657	-1.0826	0.59633	-2.23974	0.265818	0.11206	-1.71792	1.127	0.668767	-2.76743	0.652829	0.384348
	-1.93194	0.352659	1.55043	0.754085	-1.66475	1.24079	0.710471		1.05231	-1.65126	0.127397	1.11211	1.22457	0.674113	-0.190936	0.779755			-0.881144	0.543004	-1.53688	0.111686			1.29684	-0.666516	1.62721	0.844898	0.869767	0.197199	-2.31132	0.885584	0.497994	-1.14319	-0.555852	-0.72999
	-1.85891	-0.58519	0.654806	0.976761	-2.21933	0.420426	0.625221		0.613679	0.0449253	0.829251	0.367922	0.124165	-1.13659	-0.00582953	0.546136			0.21705	0.544705	-1.03622	-0.226884			0.409599	-0.0706157	0.279779	1.51003	0.743832	0.523403	-2.22779	0.45195	-0.925576	-2.20628	-0.491979	-0.305123
	-1.75108	-0.120055	0.445915	0.831246	-1.90062	0.713078	0.740878		0.241532	-2.29634	0.141809	-1.00409	0.613973	0.788699	-1.87369	0.737471			-1.26481	0.395536	-3.44811	-0.126244			0.411273	-1.03183	0.768867	0.753804	0.769566	0.371519	-2.35928	0.505121	1.13914	-0.875625	-0.926411	-1.42871
	-2.20012	-2.0325	-1.29419	0.675021	-1.6233	0.37862	0.421609		0.723192	-0.825323	0.219945	-0.24649	0.61182	0.537885	-1.24082	0.247841			-1.03773	0.21446	-1.62876	0.300305			0.930612	-0.79428	0.286945	0.323967	0.107378	-2.00888	-1.71471	0.988081	0.514301	-0.778097	0.218871	-1.57953
	-2.05656	0.118271	0.533399	1.35367	-1.95393	-0.912261	0.647963		-1.56778	-1.43179	0.459876	-2.90445	-2.43926	0.39613	0.392966	0.73336			-1.7034	-0.172587	-0.678674	0.686772			0.364403	-1.27869	1.10272	0.874939	0.846507	0.311621	-1.90615	0.572364	0.100689	-1.41592	-0.533337	0.289145
	-2.19838	0.479511	1.44265	0.958609	-0.873942	0.771611	0.299308		-1.50463	-1.95533	0.321657	-1.63947	0.636459	0.260442	0.168566	0.927725			0.277097	-0.153552	-0.292514	-0.148214			0.468199	-0.708397	0.764548	0.222008	1.17617	-0.892519	0.616329	0.29463	0.373219	-0.205919	-0.883337	-0.634186
	-2.05801	0.0503624	-1.69911	1.44317	-1.57842	0.797351	0.134357		-1.46442	-1.50402	0.403824	0.550797	0.367814	0.627475	0.270858	0.742065			0.890677	0.206462	-1.50545	0.214591			0.882999	-0.990964	0.906232	-1.04478	0.606352	0.19358	-1.63889	0.900489	-0.327224	-0.152302	-0.790732	-0.21689
	-1.98748	0.491187	0.514722	1.14195	-1.97485	0.92847	0.496924		-0.865788	-1.84607	0.633645	-1.49109	0.751022	-0.533468	0.490384	0.958028			-4.2121	-0.0734154	-2.80993	-0.580889			0.430504	-0.31774	0.876967	-0.176157	0.504738	0.669714	-2.3393	0.919729	0.362615	-1.33376	0.662609	-0.243153
	-1.23898	0.0475182	1.01374	0.747813	0.414624	0.547654	0.840461		-0.0319533	-2.76035	0.724736	-1.31532	0.368942	-0.477695	0.267294	0.892697			-3.19237	0.114558	-1.47836	0.229932			1.1969	-1.21463	1.1516	-2.30353	0.609865	-0.181626	0.21945	0.410272	0.242743	-0.699512	0.8834	-0.102128
	-1.92216	0.357726	-2.03214	0.490542	-0.103222	0.682283	0.509311		-1.48069	-1.66931	-0.0691418	-0.0177309	0.626914	-1.23463	0.203366	0.55529			-0.60947	0.133395	-0.637392	-0.129894			0.490924	-0.781118	0.519525	1.43492	0.788669	0.79127	-1.74117	0.808708	0.125567	-0.819536	0.515951	0.263669
	0.948903	0.00802669	0.232928	0.563673	-0.0982597	-1.96723	0.766167		0.0825621	-1.99468	0.374328	-1.63105	1.00957	-0.801554	0.631768	0.31454			-3.49836	0.402349	-3.09878	-0.046827			0.94566	-0.945164	0.667849	-1.95026	-0.634295	0.076564	-1.86386	0.898716	0.696647	-0.392843	0.218236	0.230349
	-1.94614	0.28633	1.66011	0.692904	-0.0914252	0.519978	0.68475		-1.57588	-1.80319	-0.425377	-0.152464	0.0715197	1.20068	0.487992	0.448865			-0.355935	0.463208	-0.916203	-0.0124596			0.458184	-1.17352	0.101103	0.871224	0.376085	1.0633	-1.15301	0.74333	0.206273	-2.63068	0.337092	0.211588
	-1.8627	0.173443	-1.87258	0.430546	0.399095	0.0979001	0.480812		-2.15215	-1.79536	0.469282	-1.73283	0.708413	-0.552943	0.0364576	0.511355			0.868392	0.434805	-1.55336	-0.240247			0.584398	-1.0189	0.0383857	-0.0526185	0.715441	-0.431221	-0.325169	0.790525	0.353407	-0.500613	-0.826498	0.27848
	-2.20287	0.511151	-0.783993	1.08626	0.477857	0.431945	1.57263		-1.1957	-1.00103	0.392158	0.758575	0.470939	-0.183168	-0.348351	-0.0387472			-1.79502	0.776371	-0.609644	-0.138867			1.273	-0.790054	0.987946	1.46856	0.0127845	0.220312	-1.17727	-0.179099	0.0699662	-0.888216	-0.640558	-0.795365
	0.645228	0.155642	0.824066	0.854352	0.632726	0.697364	0.758119		0.0501922	-1.57369	0.675826	-0.953283	0.450716	0.0146339	-0.201267	1.12973			-2.46071	-0.380255	-0.921998	0.376873			1.48551	-0.387454	0.558092	0.408908	0.767423	-0.119987	-2.0325	0.793837	0.44945	-0.748329	0.263892	-0.291278
	0.074491	-1.61216	0.103463	0.303217	-0.268656	-0.0481271	0.589388		-1.92646	-2.23732	0.719597	-0.845883	0.209841	-0.564016	-1.52433	0.871743			-2.31561	0.688047	-1.49801	0.147177			0.304257	-0.77198	0.795019	1.58629	0.00041195	0.555142	-1.47436	0.754775	0.885602	-0.181978	-0.836063	0.458942
	0.646781	0.291303	1.21128	0.133079	0.329354	0.644861	0.276845		-0.687882	-1.93866	0.360984	0.750094	1.01864	0.192581	0.527677	0.959597			0.480077	0.672868	-1.51196	-0.0162576			1.36805	-0.727366	0.662071	1.12387	0.645285	-0.252596	-1.11081	0.420436	0.673175	-0.424762	0.176579	-0.850159
	0.929779	0.293241	0.606932	0.891503	0.0628639	-0.354708	0.132078		-1.25352	-1.37791	-0.255942	0.396418	0.860535	-0.286359	-1.66811	0.58747			-1.62734	0.971021	-0.60532	-0.597467			0.78353	-1.14017	1.1608	-0.164771	0.882024	0.71043	-0.729673	0.664719	-0.0459886	0.183774	0.0556921	-0.0669012
	0.828101	0.764885	-0.380133	1.34966	-0.0651409	-2.54719	0.552165		0.844202	-1.35569	0.124106	-3.95248	0.786111	0.778006	-1.2809	1.01932			-2.12844	0.360542	-3.42801	0.177566			1.38668	-0.814149	0.0697277	0.664429	1.08962	0.10875	-1.79563	0.768132	0.854537	-0.92553	-1.51731	0.145032
	0.325271	-1.55397	0.678204	0.861739	0.118254	-2.04559	0.473733		-1.44288	-1.71212	0.561852	-1.01503	0.706636	-0.0159709	0.714754	0.766212			0.9796	0.273671	-0.772969	-0.0717484			0.818356	-0.80526	0.933884	-2.03461	1.0239	0.508019	-1.60715	-0.158671	0.419131	-0.0201366	0.430767	-0.125538
	0.272829	0.0436428	0.157654	1.06302	0.134054	0.049666	0.897326		0.156791	-1.27758	0.762472	-2.83511	0.809083	0.0308943	-0.0135875	0.627275			-0.837793	0.584438	-0.878967	0.32167			0.628915	-0.511936	0.261369	-1.8479	0.274314	0.420105	-1.34754	0.761159	0.272246	-0.406468	-0.0785586	0.0385403
	0.575668	0.282158	0.704953	-0.151836	0.67175	-1.41064	1.06172		-2.01273	-1.31809	0.223133	0.690238	1.19584	0.432025	0.0619506	0.204383			-1.35722	-0.0498476	-1.4602	0.565309			1.04711	-0.0120072	0.504628	1.16965	0.767231	-0.809625	-2.26095	0.222483	0.335627	-1.0695	0.332419	-3.06961
	0.490456	0.563381	0.838126	0.315316	-1.86087	0.047403	0.478328		-2.03205	-1.59437	0.4225	-1.67681	0.854336	-0.605789	-1.21551	-0.0191005			0.942606	-0.00528183	-0.671703	-0.831386			0.576352	-0.754751	0.720326	0.390245	0.29486	0.469298	-0.154723	0.282749	0.0424097	-1.95105	-1.12733	-0.029659
	0.136127	-0.218563	0.839266	1.22463	0.640847	0.624136	0.519807		-2.27283	-2.28153	0.624731	-2.10518	0.032335	0.816485	-0.251994	0.680481			0.173527	0.662935	-1.11848	0.0557692			0.951527	-1.11951	0.437874	0.610048	0.819262	0.0688038	-0.0323271	0.730258	0.0222832	-0.218598	0.440156	-0.608152
	-0.257054	0.522779	-1.78839	0.456195	-0.0231446	1.33142	0.0907263		-2.2134	-1.03811	0.437719	-4.41498	1.07055	-2.26525	-1.11329	0.879654				0.753566	-0.560902	0.167016			0.497154	-1.7996	0.750613	1.06141	0.70872	0.697179	-0.221828	-0.35379	0.239452	-0.443375	0.726783	-1.49339
	-0.0812623	-0.68284	0.553973	0.920674	0.223555	0.691885	1.27172		-2.35888	-1.5879	-0.0295845	0.180037	-1.51467	0.820756	0.277248	-0.00407528				0.6515	-1.48902	0.00848733			0.164653	-0.877686	0.624003	1.03877	-3.36922	0.0161547	0.243859	-0.827747	0.495155	-0.99094	-1.31269	-0.509655
	-0.128071	0.54595	0.851581	0.984538	0.735435	-0.571983	0.357187		-0.843807	-1.91224	0.79296	0.452285	1.05571	-1.41391	0.268912	1.24627				0.242839	-3.34815	0.351953			1.14176	-3.56142	0.807328	0.364702	-3.07045	0.720363	-1.32375	0.743713	0.725079	0.316859	1.24821	-0.233251
	1.02897	0.780432	1.32963	1.11261	-1.68269	0.550992	0.768766		-1.85969	-1.69651	0.667281	-0.0524499	0.684321	1.02466	0.209879	0.340459				0.668967	-0.37414	-0.474705			0.983372	-0.916529	0.0162952	0.170177	-2.99399	0.188077	0.118339	-0.0251732	0.378796	-1.06768	0.910191	-0.0835235
	1.07191	0.918575	1.47874	0.776512	0.19852	0.744205	0.163501		-1.89955	-2.13283	-0.574872	0.26328	0.515844	1.00383	0.513687	1.24698				0.058055	-0.462199	0.307193			0.53845	0.816939	0.344122	1.9218	-3.01639	-0.0950194	-0.799906	1.18027	0.424491	-0.329189	0.504061	-0.492157
	1.15475	-1.1468	0.918106	0.574696	0.699547	0.576615	0.243524		0.372271	-2.4149	0.0580542	-2.31708	0.912599	-0.191703	-2.48124	0.716119				0.0263089	-0.261821	0.228407			1.49943	-1.33599	0.951207	1.37004	-3.58085	0.38411	-1.95154	0.554207	0.621221	-3.84332	0.953143	0.16327
	1.18269	-2.15452	0.33713	0.867994	0.0809398	0.574031	0.397466		-1.3886	-1.46126	-0.348926	-0.32716	0.0815946	-0.475529	0.263468	0.22844				0.372431	-0.72528	-0.658284			1.2914	-1.8978	0.470234	0.149707	-2.57294	-1.10623	-1.03549	0.343991	0.438645	-2.56424	0.470626	-0.498541
	0.605276	0.478609	1.35257	0.671731	0.62202	-0.871903	0.444854		0.665405	-2.3505	-0.166504	0.399644	0.274593	1.39793	0.679854	0.300392				-1.88432	-1.45793	0.526208			1.07745	-1.36208	0.474013	1.71876	-2.17375	0.541487	-0.705806	0.819351	0.0338333	-0.283126	0.736019	-0.321777
	1.49299	-0.281935	0.36658	0.736724	0.267691	0.329957	0.226823		-1.07366	-0.615976	-0.00300466	-1.36337	1.03406	0.123669	0.191164	1.00976				-1.39302	-0.625493	0.148621			0.235839	-1.23338	1.16277	0.770577	-2.93225	-0.335229	-0.346369	0.549584	0.0234566	-0.089385	0.216909	0.10649
	1.10265	-1.58798	1.25248	0.402462	0.0208612	1.0445	0.474781		1.21187	-1.72666	-0.664348	-0.0724388	0.938449	0.555748	0.552863	-0.479271				-2.56864	-3.06144	-0.477293			0.0642539	-0.838794	1.06047	0.601459	-2.34587	-0.829534	-1.50169	0.313154	-0.753607	-2.97808	0.0795716	0.436082
	0.960071	0.481483	1.17735	0.226095	0.0744028	0.393671	1.04362		0.777165	-1.81607	0.408275	0.0773701	1.30246	0.848224	-2.86596	0.445352				-2.73234	-0.732346	-0.319908			0.60191	-1.43391	0.168764	-1.6093	-2.44333	0.165021	0.0214845	0.796999	0.169926	-0.911413	0.8848	-0.93723
	1.40765	0.535659	1.01473	0.915447	0.40237	0.653958	0.561033		0.838908	-2.09565	0.254459	-1.98562	1.1377	-0.473269	-2.88821	0.477365				-1.84461	-2.37302	-0.333234			1.49304	0.447229	2.0997	0.367035	-2.31475	-0.0489162	-0.0606377	-0.677471	0.611213	-0.176122	0.407982	0.373388
	0.850473	-0.676999	0.855363	-0.195589	0.542538	1.05665	0.357673		0.450259	-1.59745	0.736026	-1.18043	1.03261	0.0891351	-2.65686	0.409996				-2.83973	-1.93833	-0.44632			1.11161	-1.4675	-0.852849	-2.44497	-2.59707	0.330358	-2.0294	-0.252705	-0.778806	-0.245871	0.761805	0.916062
	0.214066	0.257347	0.979995	0.835034	0.495176	0.537627	0.388053		1.05998	-1.53236	-0.570223	-0.295766	0.680547	0.575562	-0.976151	-0.474753				-2.44174	-1.60269	0.236688			0.609311	-0.997223	0.778262	1.09467	-2.39411	-0.103196	-0.774056	0.152835	0.599563	-1.91324	1.10754	0.0775085
	0.526166	-0.0713189	1.39777	1.32099	0.458806	0.633116	0.499837		0.608674	-1.47352	0.555823	0.894122	0.514834	0.894641	-0.105765	0.559586				-2.37777	-1.58107	-0.633316			1.0015	-0.59911	0.836996	0.959089	-2.97569	0.464863	-1.19604	0.412479	0.23828	-0.233716	0.360404	-0.675698
	0.554047	0.354203	0.642044	0.489822	0.183223	0.41495	0.552192		0.982995	-1.78628	0.0440805	-0.216955	0.345744	0.0905945	-2.77117	0.450929				-1.71259	-0.994123	-1.29339			1.11665	-0.412771	0.854887	-1.72839	-2.95173	-0.240741	0.18173	0.312659	-0.845711	-0.486472	0.691856	0.0835463
	1.05193	0.382948	0.901863	-0.00800258	-0.00679293	0.511888	1.17435		0.572515	-1.69347	0.85147	-0.225165	-0.392285	1.31899	-2.87666	0.863609				-0.0509527	-1.76251	0.215589			0.456506	0.128981	0.48817	-1.88925	-2.15563	-0.490362	-0.968607	0.95143	0.832819	-0.223997	-0.0340563	-0.491909
	0.7293	0.512637	0.381875	0.821371	0.575109	0.451419	0.215229		-1.83302	-1.54921	-0.649581	-1.8701	0.865081	-0.854796	-1.68447	0.42316				-0.890246	-2.09813	0.527815			0.345641	-1.47333	0.21358	0.0868892	-2.6015	0.27692	-0.108559	0.157541	0.0946926	-1.77197	0.943222	-1.6168
	1.42515	-0.17211	0.534898	0.114314	0.392818	0.701731	0.293375		-0.173225	-1.96788	-0.0359355	-2.76873	0.448495	-0.321759	-2.13475	0.689441				-0.212231	-1.32902	0.165094			0.894181	-1.47915	0.761588	-2.31366	-3.19794	0.340185	-0.401241	0.255007	0.271916	0.181624	0.55976	-0.697131
	0.642721	-0.0731702	0.676972	-0.430224	-2.19946	0.658469	0.317785		-1.51997	-1.62144	-0.683347	-0.135285	0.664384	-1.47146	-0.498823	0.555344				-1.72839	-1.84793	0.620491			1.17659	0.303176	-1.82354	-1.15459	-2.56837	0.73124	-1.01216	-0.0963287	0.391318	-1.26875	-0.196844	-1.14324
	0.790166	1.06749	1.17731	1.07293	0.0754185	0.648243	0.534468		0.790782	-1.91345	-0.083319	-1.80673	0.968117	0.464042	-0.666127	-0.108596				-0.733474	-2.84945	-0.20675			1.1102	-3.13256	0.509555	-0.210061	-2.68014	0.153483	-1.79905	0.912979	0.59457	0.383362	0.964977	0.195669
	0.664101	0.445981	0.938221	0.662238	0.516835	0.300342	0.442046		0.15158	-3.2845	0.69296	-1.11111	1.10244	0.244258	0.393858	-0.244972				0.0731503	-1.50718	0.284597			0.904833	0.360818	0.17991	-2.37042	-2.82005	-1.4472	-1.4673	0.0582635	0.546877	0.0147032	0.773851	-0.359091
	0.237357	-1.00937	1.28748	1.01801	0.0877332	0.471849	0.37133		0.421898	-1.20811	0.147503	-0.407285	0.964217	0.258642	-0.628266	0.496237				-2.6851	-0.0602088	-0.158767			0.313436	-0.45873	0.791943	0.851297	-3.00698	0.139996	-2.10191	0.689365	0.357401	-1.07618	0.996199	-2.35834
	0.436291	0.273605	1.2818	0.22717	0.291875	-1.61621	-0.163011		0.421187	-1.40311	-0.0010275	-0.0131028	0.448954	-0.223697	0.213961	0.194216				-0.531423	-1.5672	0.314016			0.418965	-1.58148	0.566313	1.17092	-2.64486	-2.37174	-1.37596	0.902566	0.549287	-1.0917	0.279906	0.182637
	0.64818	0.402426	0.737256	0.538996	0.336798	-1.95826	0.611714		1.00786	-1.93999	-0.198046	1.03762	0.738105	0.407873	-0.792415	0.792379				-2.26625	-1.7817	0.0453105			0.787122	0.0292453	0.0667727	1.15619	-2.71038	-0.744097	-0.13107	0.562932	0.0829135	-0.388812	0.13016	0.00340753
	0.126519	0.780788	0.858928	0.632394	0.270501	0.569932	-0.5467		1.00227	-2.83718	-0.221271	-0.0770126	0.649034	-0.0894749	-2.4051	0.19538				-2.60428	-1.14769	0.403018			0.532041	-1.33019	0.787597	0.587191	-3.02364	-2.09667	0.495881	-0.072436	-0.259951	0.0844794	0.601802	0.0215176
	1.20118	-0.722296	1.13078	0.797152	0.456475	0.456982	0.765267		0.985554	-2.15826	0.347491	-0.496791	1.10525	1.88589	-0.33945	0.467009				-2.58798	-1.71835	-0.555887			1.10911	0.789859	0.277616	1.18881	-2.33209	0.198517	-1.95723	0.888035	0.54396	-0.341795	0.473767	0.24021
	0.657574	0.488613	1.17815	0.763104	0.422415	-0.384187	0.84407		-0.772679	-2.0145	0.904053	-0.24736	0.673547	-1.14736	0.430682	0.339774				-1.73429	-1.42391	-0.266461			-0.257988	1.59092	0.589669	1.06116	-3.1424	-2.38031	-1.73051	0.180562	-0.636442	-0.458221	1.00825	-0.445954
	0.922209	0.380802	0.221751	1.27807	0.337401	0.640026	0.655452		0.640031	-1.89664	0.247121	-0.40479	0.138557	-1.67883	0.141293	0.612454				-0.737828	-1.91681	-0.807005			0.732001	-1.36241	0.801397	1.14079	-2.60893	-2.1458	-1.7692	0.0156414	0.83163	-0.276713	1.06255	-2.38032
	0.76534	0.52252	0.431852	0.781261	0.394293	-1.86232	0.560707		-0.177535	-1.90799	-0.0209148	-0.454552	0.697611	-0.00530838	0.250735	1.19667				-1.91826	-0.609339	0.583644			1.46659	-0.719762	0.431506	1.11132	-2.97103	0.23032	-1.7534	0.896142	-0.773	-0.196651	0.221513	0.0177214
	0.632443	0.329849	-0.785297	0.126286	0.459016	0.411868	-0.365234		0.800995	-2.07885	-0.167583	-2.22243	0.544206	0.411801	-0.102698	0.908789				0.160677	-2.18899	0.67052			0.110178	0.578778	0.00543278	1.27923	-2.50291	-2.35983	-0.307692	1.36613	-0.848179	-0.763511	0.769407	-0.633279
	0.549912	0.0475685	-1.46652	1.05063	0.769747	0.394177	0.401919		0.867634	-0.428419	-0.0625499	-1.24217	1.17307	-0.246618	-1.29415	0.702439				-1.05699	-0.409975	-0.127959			0.696917	0.866906	0.458416	0.73582	-2.73301	-0.4213	-0.206474	1.08213	0.87581	-2.2212	0.666223	0.427185
	0.777543	-2.38048	1.21022	0.245557	0.0209758	0.304915	0.44879		0.70269	-1.78082	0.0572046	0.256273	0.806033	0.133128	-1.14862	0.598514				-1.1856	-0.884639	-0.104737			0.982812	0.336694	0.168385	0.687918	-3.52335	-1.90945	-0.22081	0.749085	0.5854	-0.990351	0.746993	-1.58525
	0.339757	-0.717024	0.702862	-0.28714	0.647191	0.421354	0.345893		0.896707	-1.55481	0.246148	0.0856555	-2.24774	-0.651521	0.65122	0.755045				-1.76802	-0.415134	0.116552			0.810987	-1.26684	0.127137	1.00983	-2.43192	-0.615675	-1.92965	0.777258	-0.191078	-0.254381	0.91293	-0.982426
	0.430899	0.498545	1.07638	1.04794	0.803009	-1.91725	0.539737		0.583996	0.17772	0.447116	-0.299366	0.684088	0.962792	-0.4344	0.493337				-2.01909	-1.51455	0.78524			0.857533	0.040017	-0.0690514	0.775957	-3.39825	0.441429	-0.572336	0.535456	0.663879	-1.72042	0.55634	-0.739637
	0.565136	0.72595	0.8296	0.149342	0.580883	0.40239	0.464379		0.757848	-1.55418	0.04388	-2.34971	0.888796	-1.3699	0.461549	-0.519387				-1.11073	-0.597541	0.465098			0.597756	-0.950849	0.902564	0.0255934	-2.73719	0.557412	-1.36959	0.464155	0.52466	-0.310554	0.521876	-0.144944
	0.213065	0.924365	-1.64594	0.636521	0.482726	0.793849	0.547819		-1.68999	-1.40119	0.105238	-1.70157	0.586518	0.335118	-0.0335496	-0.600608				-2.48944	-1.8319	0.115445			0.615346	0.144302	0.770886	1.1026	-2.69738	0.409058	-1.81009	1.09682	-0.168746	-0.274171	1.36544	0.0672
	0.578298	0.140581	-1.70722	1.44711	0.406547	0.701753	-1.99929		0.24765	-1.53769	0.210837	-1.37199	0.259571	-1.73858	-0.0435071	0.61799				0.270918	-1.22404	-0.403833			0.798099	0.0126715	1.11943	0.845311	-2.80418	0.435996	-2.33536	1.06924	0.33449	0.0557712	0.75796	0.389848
	0.656133	0.694288	-2.0727	0.281575	-0.328261	0.214045	0.0342529		0.651305	-1.44	-0.235612	0.756833	0.485881	-0.685809	-0.802806	0.594256				-3.4206	-0.528924	0.131628			0.92795	0.345148	0.763999	1.29532	-2.97418	-2.78029	-0.744178	0.543691	0.6713	-0.368882	0.818615	0.0811056
	0.598236	-1.42897	0.761696	0.624358	0.264819	0.471945	1.36367		0.244645	-1.81534	0.330967	-2.17689	0.745999	1.77507	-0.400225	-0.276412				-0.148699	-1.37107	-0.43242			0.694097	0.359578	-0.0478497	-3.70375	-2.688	0.470099	-0.367176	0.454889	0.626447	-0.0321547	1.05854	0.373883
	0.461814	-0.16653	0.683992	-1.27264	0.36767	0.224929	0.90484		-0.167114	-1.99001	0.556407	-2.93169	0.723738	0.689197	-0.00775643	0.496073				-2.27811	-0.443431	-0.297591			0.134131	-0.498501	0.63902	1.49364	-2.40976	0.262282	0.0771912	0.966985	0.817812	0.104155	-0.0831109	-1.04364
	0.9213	0.237581	1.35853	0.10713	0.0751935	-1.23886	-0.214169		0.875247	-2.46138	0.103445	0.248467	1.00555	0.514504	-0.698189	0.824071				-2.16465	-1.61216	0.600976			0.215741	-1.12059	0.5054	1.36672	-3.00266	0.338413	-1.14825	1.23613	1.00633	-0.613951	-0.0170224	0.261541
	0.645068	-0.296344	-1.58151	0.0767009	0.495597	0.571381	0.684155		0.954284	-0.642447	0.582747	-0.887839	0.405248	0.403163	-0.666972	0.41016				0.328392	-2.68322	-0.960527			0.814861	1.20738	0.342038	0.599059	-3.1601	0.854937	-0.985089	0.434856	0.377836	-1.51589	-2.14471	0.126873
	0.731263	0.109972	-1.4484	0.517274	0.119242	0.303061	0.0271024		-0.543062	-1.64823	-0.0763879	-0.803458	0.593237	0.876504	0.68843	0.60194				-0.885568	-1.51712	-1.07963			-0.982706	0.259085	0.293737	-0.0831169	-3.07297	-0.128933	-0.478839	0.429963	0.192035	-0.455307	0.15258	-0.0977555
	-0.0466389	0.411013	1.65254	0.42529	0.6473	0.66161	0.686002		0.649696	-1.46692	0.172449	-1.68252	0.760866	-2.41921	0.940061	0.438461				0.383639	-1.59603	0.321975			0.645394	-1.3334	0.580216	1.21137	-3.43362	0.290088	-1.41407	0.427767	0.586243	-1.22718	0.974711	-0.554685
	0.457977	0.486807	0.575991	0.489266	0.443421	-1.37137	0.674068		-0.0274436	-2.68344	0.791891	-1.48139	1.01977	0.0702939	0.191157	0.0120953				-1.5128	-2.71053	-0.668212			0.194121	-0.720569	0.811634	1.79164	-2.36018	0.399695	-1.12619	0.511013	0.193898	-1.3867	0.164634	-0.412277
	0.495771	0.719507	0.7848	0.853022	0.666741	0.633066	0.0947038		-1.51334	-1.58892	0.767583	0.512039	0.432136	-0.210034	-0.147496	0.526243				-1.39052	-3.91382	-0.0704006			-0.13399	-1.27184	1.08651	-0.0892516	-2.9289	-2.28099	-1.96625	-0.807367	0.674275	-0.0796662	-0.695415	0.346694
	0.196223	-0.233179	1.28033	0.225632	0.451957	0.368007	0.714247		0.805088	-1.78017	-0.472499	1.07457	0.6589	0.0714213	0.596916	0.493366				-1.98163	-2.0707	0.194741			1.21703	-0.377331	-0.72525	0.44123	-2.65133	-0.322456	-0.585459	0.893195	0.789077	-1.85648	0.371575	0.458837
	0.85694	0.476971	1.52812	0.976066	0.529026	0.543597	-0.503615		-0.317586	-1.48754	-0.35897	1.2282	0.987392	0.394451	0.602175	0.854261				-2.34449	-1.32337	-1.09828			0.914472	-1.07659	0.386924	1.21072	-2.41611	0.143439	-0.205965	0.542387	0.401716	0.0273847	0.0881878	-2.9943
	0.246373	-0.450762	0.495756	1.08966	0.717048	0.943059	0.755088		1.05657	-1.95545	0.643042	-1.40855	-1.42419	0.861243	-1.06207	1.26686					0.192619	-2.0075			-0.449536	0.201554	0.288147	1.01769	-2.5485	0.517739	-1.03871	1.17128	0.237692	-0.00338476	-0.0411995	-0.0795918
	0.342403	0.0342409	0.5164	0.526256	0.387261	0.391457	0.229551		-0.00224323	-1.74962	0.191262	-1.35205	0.295276	-2.0591	-0.740553	1.03374					-2.48059	-1.17465			0.692193	1.00425	0.400591	-0.362966	-3.25982	-1.09145	-1.03414	1.04967	0.591611	1.00234	0.860424	0.0973968
	0.980703	0.0402229	0.715283	1.21761	-0.133966	-2.05562	0.698157		0.830691	-1.47163	0.154072	-1.91418	0.652419	-0.354331	-0.605816	0.168719					-1.15581	-1.62272			-0.249844	0.424748	0.6013	1.19652	-3.07098	-0.503233	-1.94006	0.305253	0.354603	0.819715	-1.12255	0.857828
	0.490326	0.387276	0.158158	0.590789	0.900226	0.965596	0.0733543		-1.25253	-1.47467	0.282917	-0.502844	0.197751	-0.399059	0.612174	1.06486					-1.14647	-1.01605			0.937503	-1.10288	0.828945	1.10463	-3.3818	-1.96337	0.0280065	0.0467655	0.451512	0.832534	0.589927	-0.653385
	0.298153	0.470964	0.774993	1.0231	0.460858	-0.0253373	0.648843		-0.282354	-3.12707	-0.332522	-1.5353	0.818853	0.200832	0.19811	0.227204					-0.636399	-1.64919			0.751439	-1.76406	0.938157	1.221	-2.77592	-0.0993575	-1.13037	-0.664444	0.0424101	-0.294815	0.73378	-0.583971
	0.427846	-2.03452	1.17786	0.509796	0.188217	1.17024	0.528566		0.711194	-1.5813	0.366616	0.279085	0.756458	0.106527	0.614725	0.701592					-1.14931	-1.65747			0.463309	-1.46362	0.591648	-0.515588	-2.54552	0.0798586	-0.491941	0.888412	-0.86852	0.704556	0.542138	0.3576
	0.380653	0.463346	1.29008	1.06541	0.00592658	1.02834	0.663354		1.26973	-1.6606	0.20169	1.07876	0.812718	0.909817	-0.306332	0.298546					-0.0164199	-1.55617			0.875311	-1.88178	0.817707	-1.46426	-2.20944	-0.390195	-0.179247	0.86142	0.774113	1.26926	-1.81496	0.512324
	0.102251	0.706919	1.43331	0.810463	0.393462	0.959529	0.38586		-1.40743	-1.72345	-0.016578	-1.92133	0.842358	-1.16559	-1.09252	1.05996					-1.86315	-0.352442			1.4792	-0.922899	-0.00930844	-1.4888	-2.51342	-0.0939396	-1.31251	1.37702	0.296201	0.583428	-1.82162	-0.360434
	1.28869	0.410457	1.23966	0.259644	0.585557	-0.986016	0.467416		0.429109	-2.98166	-0.930893	0.307917	0.631401	-0.143112	-0.722849	0.631558					-1.88542	0.224525			1.13067	-0.668646	-0.218248	-1.9213	-2.67456	0.500115	0.0951268	0.94452	-1.92597	0.935156	-0.298009	-0.262502
	0.706426	0.558931	1.09592	0.258628	-0.0118464	0.974551	0.580623		0.409732	-1.51859	0.662467	1.81279	0.718418	-0.84541	0.271883	-0.0734146					-1.86089	-0.846231			0.752572	-0.218594	0.952044	-2.23328	-2.16403	0.0488833	-1.57461	0.565951	0.437684	0.807255	-0.0569681	-0.733077
	0.118528	0.286183	0.246122	1.2112	0.372856	-1.40552	0.768694		0.852688	-1.90812	-1.08054	-1.79733	0.920465	-2.01539	-0.0487718	0.597253					-1.32692	-1.87251			0.331627	0.778839	0.413455	-2.24591	-2.50147	0.206489	-1.44483	0.114611	0.780547	-1.12634	-0.0938519	-0.188252
	0.474629	1.13789	1.01498	1.20975	0.348341	0.177337	0.852487		0.607259	-1.74258	0.207668	-2.23883	0.624544	-1.57241	0.274591	0.937222					-0.0196325	-1.56948			1.65409	0.75843	-0.0796775	-2.8465	-2.44983	-2.21612	-0.676819	0.781225	0.16895	0.693681	0.334055	-0.555664
	0.861572	0.673467	1.42584	0.856211	0.45231	0.350576	0.255606		0.369742	-1.51898	-0.109563	0.815981	0.497434	0.962901	-0.120418	0.706715					-0.979916	-0.138318			0.351822	0.739046	0.627461	-0.905848	-2.83027	0.511636	-1.86801	-0.468151	0.573547	0.344164	-0.315013	-0.305757
	0.57268	0.383495	0.474885	0.651628	0.265226	0.603026	0.33329		1.02162	-2.32975	0.904555	-1.09669	1.00849	-0.789211	-0.510512	0.176226					-1.47808	-0.370842			0.619234	0.486741	0.282274	-0.0736266	-2.43417	0.148667	0.851902	0.669547	0.600139	1.05918	-0.793971	-0.184523
	0.785001	0.603983	0.328053	0.072872	0.245578	-1.24921	0.267745		0.798566	-2.5692	-0.368976	1.17798	0.0115129	-0.0424004	-0.0207841	0.782048					-0.616921	-1.69468			1.02248	-1.67609	0.930411	-1.74556	-2.34849	-2.1169	0.25966	0.975887	0.476883	0.103097	-0.976769	-0.0869468
	-0.00937602	0.428069	-0.659395	0.313471	0.692289	0.672255	1.13443		0.042427	-1.70165	-0.876014	-0.638536	0.89565	-0.0580666	0.546173	0.562274					-1.30442	-1.25617			0.684124	-1.63383	-2.17959	0.336428	-2.17886	0.965645	-0.336457	1.21093	0.661732	1.0159	-0.475337	-2.181
	1.08468	0.420229	0.554213	0.434068	-0.73195	0.335518	0.46036		0.391495	-1.58872	-1.17187	-2.61566	0.717762	1.10797	0.0334004	0.773942					-0.917399	-0.617779			0.292158	-1.14227	0.272194	-0.0915033	-2.22326	0.485844	0.528819	0.144118	-0.976739	0.816227	0.903821	-0.169411
	0.867047	0.803871	0.386263	0.349895	0.436896	0.720204	1.02593		0.549256	-2.58786	0.293056	-1.25838	-0.0899101	0.564324	0.0662197	0.142908					-1.70635	0.149884			1.01467	-0.79004	-0.160627	-2.09536	-2.57345	0.652224	-0.0796838	0.0593468	0.22126	1.08399	0.495666	-0.215954
	0.183078	0.242364	-0.0963628	0.847756	0.524498	0.422946	1.00697		-1.75591	-1.56192	0.593539	-1.47799	0.296773	-0.445779	-0.120772	0.931857					0.0120037				0.675171	-1.22175	0.626047	-0.734119	-2.49782	0.0277788	-0.132495	0.476913	0.477622	1.00927	0.826227	-0.102722
	0.498726	0.73561	-1.56421	0.795021	0.66271	-2.5294	0.227012		0.638045	-1.2377	0.275245	-2.4318	0.209797	1.2568	-0.791259	1.08657					-2.90285				0.535554	-1.0789	0.156861	-2.31278	-2.30816	-2.15736	-3.1162	0.871465	0.416383	0.544181	0.0313268	0.716782
	0.53031	0.322353	0.087517	0.935634	-0.483197	0.222087	0.507441		-1.23601	-1.59095	0.391674	-2.9804	1.27506	0.536611	-1.42868	0.158179					-1.82691				0.684527	-1.06777	0.243997	-2.13038	-2.4152	-2.18614	0.451103	0.790747	0.558286	1.05013	0.100693	-0.860138
	1.2389	-0.859341	1.17806	0.696044	0.545233	-0.00788825	0.782733		-1.77655	-1.47388	0.559217	-0.583409	-1.70293	0.650091	-0.466477	0.793277									1.35581	1.17856	0.691792	-1.95053	-2.1468	0.235533	0.109873	0.725934	0.163878	1.08991	-0.705369	0.589778
	0.904808	-0.185828	0.203073	1.1694	0.640808	0.51739	0.290131		-0.664157	-2.30298	0.490284	-2.041	0.292554	0.317677	0.270469	0.84602									0.772105	-0.519933	0.582282	-3.14179	-2.37046	-0.44798	-0.040567	0.644825	0.660259	0.643199	-0.080412	-0.387648
	0.333281	0.736019	1.31777	0.248989	0.29038	1.14644	0.251725		1.20334	-0.427827	0.223127	-2.01287	0.891778	-1.88652	0.310958	0.837416									1.17168	-2.05664	0.772597	0.179075	-2.19984	-1.71134	-2.94611	0.826842	1.05952	1.1609	-0.260358	-0.43
	0.318596	-1.01044	1.22371	0.966257	0.748449	0.512382	0.940372		-1.91894	-2.17598	0.946678	-2.12603	0.273218	-1.24465	-0.377526	0.542697									1.65523	-1.20425	0.197743	-1.4121	-2.96345	0.609693	-3.36147	0.834113	-0.939129	1.53917	0.52185	0.284199
	0.867913	0.286865	0.22604	0.762678	0.929332	0.949184	0.680185		0.646409	-1.41726	-0.160704	1.77507	-3.27071	-0.908834	-0.987967	0.0923581									0.785838	1.10139	0.890188	-1.29586	-2.98991	-2.23992	-0.0165892	0.733724	0.441172	0.991756	-1.7665	0.572022
	0.755603	0.770037	0.923996	-0.315222	0.865282	-0.878704	0.407538		1.01046	-2.08603	0.817091	-2.22415	0.488341	-0.602045	0.123166	0.499028									1.30709	-1.70086	-0.0341501	-0.222377	-2.24535	-1.99584	0.430157	1.30446	0.584611	0.687388	-0.0687207	0.243503
	0.0339446	0.781743	0.865001	0.46272	-0.853794	-1.34295	0.121507		-2.35531	-0.224422	0.47994	-2.52882	-0.865367	-0.961225	-0.213843	0.575973									0.591149	0.551389	0.622434	-2.12917	-2.4835	-2.09269	0.351279	0.169761	-0.502851	1.10516	-0.413022	-2.49219
	0.808459	0.36195	1.70779	0.161814	0.57031	0.9134	-0.33095		0.838473	-1.42242	0.776831	-2.40174	-2.06721	-0.60219	-0.28457	0.737888									0.955199	0.364436	0.382579	1.14667	-2.22228	-2.54379	0.467998	0.917967	0.15668	0.656556	0.0343685	0.864069
	0.652638	0.262967	0.826053	0.965647	0.199729	0.797973	0.264969		-0.221954	-1.51167	0.644213	-1.72324	1.00245	0.361473	-0.768896	0.707521									0.974093	-0.0050978	0.662678	0.674793	-3.16655	-2.11246	0.0914971	-0.600327	0.329181	0.938785	0.418673	-0.877095
	0.160921	-0.852613	-1.80626	0.882552	0.543169	0.367354	0.152135		0.499072	-1.87195	-0.595239	-3.61607	1.13683	0.774927	-1.17768	1.07043									0.760722	-1.51762	0.237298	0.143585	-2.15073	-0.212378	-0.0945483	-0.114905	-0.978969	0.762641	-1.01814	0.506594
	0.828922	0.766067	-2.26166	0.572736	0.465817	0.563118	0.934556		0.0390388	-2.05455	0.488017	-1.91764	0.785579	0.349658	0.731323	1.33063									0.576892	-1.33066	0.939096	-3.09399	-2.36077	0.0764507	0.10855	0.0221738	0.911012	1.012	0.439004	0.302729
	0.721559	-0.108903	1.0618	1.01149	0.667149	-0.227261	0.582553		0.278607	-1.22038	-0.227072	-2.13677	0.386742	-0.579141	-0.712482	1.11227									0.748823	-1.05935	1.26982	0.430195	-2.25053	0.157242	-0.553849	0.600063	0.752508	0.143067	0.168087	0.847823
	0.306381	-1.55632	1.62495	1.19455	-0.525787	1.26372	0.201996		0.743209	-1.32887	0.598256	-2.82416	-0.095519	-1.34027	-1.45272	0.511976									1.3902	-1.39855	0.714548	-0.977494	-2.34019	-1.83214	0.331155	0.0421808	0.116132	1.27759	0.692923	-3.13122
	0.78677	-1.59894	0.205124	0.706531	0.137462	-1.58844	0.732516		-0.0159444	-2.06299	1.00428	0.0148262	0.907213	-0.478199	-0.707148	0.713969									1.59398	-1.0946	0.381046	-0.0818385	-2.47649	0.250588	0.292235	0.507401	0.490218	0.977071	0.460023	0.744283
	0.149432	-0.088497	1.22662	0.736606	0.7158	0.575712	0.991102		0.595558	-1.54112	0.344134	-0.923237	-0.0313172	-0.328925	-0.969689	0.743766									0.514362	-0.167815	0.155163	-2.69893	-2.33689	0.343383	0.00186044	0.334542	0.506579	1.31815	0.506954	0.976533
	0.171077	0.318861	1.67972	1.20171	0.238953	0.698249	0.715248		-1.67468	-2.11542	-0.36952	-1.77099	1.18571	0.367927	-0.322581	0.623901									0.548653	-0.893836	0.0462867	0.367965	-2.47326	0.419288	0.593069	0.779512	1.0358	0.823505	-0.261858	-0.649405
	-0.0333518	0.774969	1.68376	0.715407	0.542743	0.5471	0.400665		0.813859	-1.98862	0.448052	-0.891081	0.788649	-0.261752	0.0317945	1.01545									-0.189182	0.707212	0.496374	0.627625	-2.21352	-1.67225	-0.508841	0.0922092	0.931756	1.04812	0.499379	-3.14038
	0.331795	-0.46809	0.86278	0.121168	-0.0567152	0.632697	0.574784		0.580607	-1.76105	0.073892	-2.3988	0.339483	0.896189	-0.165767	0.711847									0.307874	-0.599143	0.419886	0.582171	-2.72263	0.0913746	-1.83759	0.531892	0.658204	0.556121	0.584673	-2.20014
	-0.404938	-1.35767	0.211123	0.884516	0.254723	0.608677	0.715499		0.650657	-2.02893	0.23333	-1.86685	0.27256	0.892191	-0.1224	-0.0704084									1.31942	0.482981	-1.18217	0.0979081	-2.18562	-2.76075	-0.0219902	0.786946	0.628348	0.814322	-0.955592	-3.01953
	0.633831	0.238499	1.29405	0.306314	0.555234	0.89146	0.875422		0.858602	-2.12698	0.296764	-2.20012	1.16316	-0.453693	0.1673	0.810929									1.19689	0.947111	0.600011	-1.712	-2.51419	-1.78326	0.508699	0.537314	0.799397	1.04892	0.116246	0.400755
	1.02262	-2.45899	-1.78572	0.414067	-0.493659	0.364456	1.30223		-0.65007	-1.35211	0.120956	-2.30257	0.998596	-0.522794	0.640206	0.665766									0.542104	-0.197953	-1.33124	-1.56929	-2.25862	-1.98625	0.03928	1.20149	0.56981	1.0951	-0.693921	0.451692
	1.21433	-1.10372	0.404675	0.674987	0.920371	0.528141	0.44714		0.910583	-1.42091	0.0564875	-2.85868	1.18282	-0.272723	-0.74947	0.18018									1.4251	-0.844252	0.70531	0.399377	-2.85377	-2.00043	-2.53902	0.928899	0.751412	0.450954	-0.204406	0.719663
	0.333134	-0.172601	0.465907	1.39437	0.732556	-1.59307	0.67315		0.614994	-2.71597	0.741955	-2.03728	-1.48862	0.946297	0.179535	0.566897									0.0820378	-1.52428	0.191318	-0.595529	-2.94918	-0.066785	-0.160093	0.377938	-0.0250009	0.738127	0.661229	-0.460902
	0.544754	0.665404	0.0681536	1.06275	0.688227	-1.2584	0.947452		0.839363	-2.07093	0.476834	-2.32931	-0.227176	-0.582649	0.311943	0.15495									1.5062	-0.267307	0.253858	0.813547	-1.87325	-1.04269	-0.451359	1.15678	0.586986	0.825778	-0.111618	1.22059
	0.815459	0.348672	1.09113	0.213968	0.424835	0.702612	0.39337		-0.868306	-1.75849	0.386278	-1.75777	0.852411	0.215825	0.0889104	0.767011									0.674068	1.16427	0.453779	-1.89588	-1.91938	0.387458	-2.82157	0.497719	0.473147	0.84792	-0.172329	0.959621
	1.42439	-0.349278	1.12259	0.75837	0.303842	0.717172	1.08268		1.00754	-2.47243	0.221039	-1.93787	0.92606	1.0252	0.662264	0.818036									1.12401	-1.12552	0.492295	0.654756	-1.98239	-1.70795	-1.86514	-0.398267	0.159935	0.255719	-0.776838	0.996504
	0.0640216	-0.457513	0.844914	-0.0521006	0.156407	0.225758	-0.31446		-1.93305	-1.05611	-0.301454	-1.81752	1.05321	0.732668	-1.71165	0.24536									1.36734	-0.932197	0.213089	0.517642	-1.55987	-2.4036	-0.318632	1.02178	-0.684863	1.0416	0.561002	0.708929
	0.857587	-0.640977	1.11971	0.955097	-0.0420317	0.39203	0.782519		0.283295	-1.70648	-1.27271	-1.67216	0.779281	-0.0456979	0.150571	0.89579									1.01542	-1.03381	0.645916	1.14087	-1.74455	-0.34112	-1.23541	0.742037	-0.253315	0.143178	0.509232	1.09084
	0.535404	0.907784	0.674567	0.286027	0.47836	0.832932	1.0946		1.30629	-2.10709	0.653785	-2.8302	0.231081	-1.41031	-0.879639	0.888805									1.65434	-0.311621	0.612548	-2.92878	-1.66843	0.65213	-2.76904	0.906383	0.595343	1.04925	0.491683	0.590727
	0.571768	0.823265	0.433803	0.151739	-0.180158	0.849505	0.646915		1.0769	-2.27741	-0.197704	-1.71044	0.0638533	-0.257609	-0.295773	0.839717									1.41344	-0.188129	0.161082	-0.0603677	-1.66329	-0.470551	-2.50618	-0.611277	0.776221		0.717108	0.98964
	0.787068	0.497057	0.904548	1.46061	0.728935	0.440606	1.11729		0.207437	-2.00655	0.904718	-2.16085	0.731165	-0.188869	-0.95306	0.723321									1.18271	1.35216	0.240934	0.630601	-1.98821	-1.26225	-2.39862	0.735532	0.448233		0.76767	0.70709
	0.219648	0.290986	1.22137	0.71095	0.516073	0.805195	0.395876		0.403179	-2.23784	-0.148539	-0.90555	0.171513	0.661239	0.801421	0.310047									0.487678	0.206312	-0.0299775	-2.45158	-1.9784	-2.55716	-1.84991	0.517443	0.262291		0.723995	1.17269
	0.446233	0.642867	0.617296	0.759971	0.518161	0.0937833	0.464273		1.35437	-2.01921	1.06585	-0.585007	1.04418	-0.0821613	-0.0831012	0.0709709									1.34489	0.431707	0.0268767	0.505629	-1.72722	-1.50389	-0.691743	0.730008	0.351585		0.225898	-0.661071
	0.975936	0.257527	1.14416	1.13494	0.07239	-2.02174	0.309292		0.341219	-2.27418	0.437476	-2.28924	0.305178	-0.272858	0.397161	0.305815									1.29809	-1.60766	0.762092	-1.6047	-1.40541	-2.1318	-1.81588	0.317544	0.309363		0.239316	-0.174678
	-0.090288	0.273351	0.687395	0.546072	0.600057	0.405114	0.155979		0.388192	-0.529912	0.333478	-2.05465	-0.433788	1.39918	0.305915	0.552752									0.990488	0.333841	0.523091	-1.50534	-1.49923	0.547825	-1.14913	0.630607	-0.644184		0.628613	-0.17097
	0.568708	1.18781	0.0464597	-0.459019	-0.310748	-0.335681	0.0642198		-0.193084	-1.51141	0.644001	-2.22684	-1.89132	1.23147	-1.1431	-0.0316262									0.898877	0.205773	-0.767012	0.41745	-1.83082	-2.06889	-2.72049	0.517665	-0.285117		0.503138	0.310079
	0.764128	-2.22251	-0.0673365	1.00877	0.606068	0.914056	0.0937438		0.706278	-1.8511	-0.238423	-1.96572	-0.0255423	-0.023622	-0.528556	0.708398									0.168967	0.582278	-0.0215696	-2.62147	-1.4438	-1.55587	-1.70093	0.748288	0.307919		-0.0411652	-0.0420286
	0.163123	-0.918894	1.03838	0.887143	-0.226976	0.428872	0.577665		-1.27959	-1.47092	0.324856	-1.7873	0.892059	-1.69971	-0.126979	0.771825									1.26572	-1.60011	0.499285	-0.421803	-0.650153	-2.94808	-1.75165	-0.0630771	0.558839		-0.304265	-0.833464
	1.06628	-0.148646	1.60227	0.970195	0.649188	0.320055	0.115928		0.673058	-1.29709	0.426036	-1.96577	0.289784	-0.0629229	0.140632	0.142592									0.251564	0.839921	0.451	-0.750967	-1.13026	-2.25986	-0.39725	1.01948	-0.0080824		-0.707191	1.10096
	0.229431	0.903634	1.60058	0.924415	0.478464	0.9633	0.671048		0.945442	-1.61021	-0.9226	-2.66273	0.840535	1.30512	-0.187039	0.502026									0.468422	-1.09815	0.892689	0.69182	-1.53807	-1.95187	-0.686434	0.0585084	0.839553		0.546713	0.423304
	0.458341	-0.283581	1.55763	0.632135	0.490679	0.418722	-0.0535244		0.0374265	-1.5145	0.502746	-2.48184	0.467199	-0.149275	-0.959874	0.879975									1.44262	-0.309036	-0.446924	0.531189	-1.57902	-1.51949	-1.0097	0.727655	0.614959		0.34375	-3.25554
	0.777402	-0.943975	-1.43357	0.323065	0.262428	0.661645	-0.506409		0.0499971	-1.51755	0.879618	0.318188	-0.093691	0.766861	-0.776083	0.673266									0.41349	-0.184282	-0.0716864	0.583462	-0.973387	-0.456268	-0.0818544	1.22433	0.232935		0.929855	0.402028
	0.827172	-0.221595	0.181358	0.966669	0.486007	-1.72482	0.13613		0.854299	-1.29608	0.613527	-1.69263	0.497674	-0.757902	-1.73901	0.328531									0.952123	0.137218	0.855608	-1.53379	-1.19363	-2.52353	-0.269241	0.35832	0.992196		0.179108	0.750036
	1.00335	-1.15842	0.265336	0.82831	0.538378	0.70588	0.00494012		0.745793	-1.44588	0.115891	-2.17152	0.0827419	-0.169844	-2.90961	0.19066									0.588097	-1.38311	0.45951	-2.33538	-0.738936	-2.92543	-1.36889	0.368339	0.760999		0.138532	0.657269
	0.655795	-1.17562	0.996277	0.929954	0.430069	0.146619	-0.0180643		0.450727	-1.75703	0.223172	-2.16507	-0.379781	0.600239	-0.0529017	0.652402									1.33987	-0.171992	0.610141	-2.37483	-1.32633	-0.422077	-2.68757	0.907251	0.651837		0.604228	0.304807
	0.524951	0.154986	1.00087	0.141628	0.0380082	0.734837	-0.0674316		0.67475	-1.76174	-0.373738	-2.10116	-0.326095	0.381162	-0.121131	0.647778									1.25438	2.02404	-0.134107	-3.91946	-1.35907	-2.12152	-1.8986	0.0647061	0.834992		0.415342	-0.152965
	1.06989	0.0520391	0.609976	0.631988	-1.15731	0.329248	0.843878		0.664132	-1.7229	-0.545189	-1.90515	0.382385	-0.271348	-0.391723	-0.466169									0.948649	0.0540631	0.148942	-3.32604	-0.809798	0.650435	-2.5327	0.0964529	0.752908		0.306189	-0.819059
	0.342463	-0.134968	-1.28145	0.916799	-0.166132	0.506952	0.509685		0.160354	-1.70055	-0.283965	-2.31281	0.572151	0.582211	-0.0208717	0.273345									1.392	-0.812359	0.0333598	-3.07067	-1.54213	-1.57316	-2.748	0.112641	0.75023		-0.115083	0.789084
	0.759937	0.417479	0.845824	0.636886	0.580623	0.413185	0.65496		0.477968	-1.95797	0.0681751	-1.14943	0.766638	-0.063253	-0.223838	1.10964									1.8723	-0.524325	0.537915	0.122527	-1.84024	0.592645	-1.70731	0.41204	0.617254		0.517227	0.419312
	0.658292	0.372809	-0.723479	0.436231	0.108923	1.17286	-0.0182869		0.694656	-1.83556	0.394915	-2.34897	0.621619	0.123891	-1.29354	0.837552									0.890956	-0.905326	0.0883328	-1.83926	-0.216279	-0.848038	-1.76487	0.85459	0.390218		0.723944	0.729971
	0.339851	-0.101464	1.54618	0.416828	-0.895685	0.32968	0.815821		0.693312	-1.97108	0.81639	-1.96628	0.111266	0.142332	-1.43431	0.400528									0.646282	-0.229803	0.412233	0.719706	-0.428192	0.310777	-1.40883	0.68431	0.0377698		0.479594	-0.69527
	0.659309	1.07241	-1.97031	0.566562	0.360961	0.516863	0.427356		0.014547	-2.01982	0.578178	-0.00981286	0.5986	0.926733	0.685979	-0.0640028									1.03527	-0.96165	0.721386	1.23671	-1.20991	-0.516305	-2.42259	0.624878	0.423369		0.453972	0.46817
	1.10268	-0.0923848	1.57819	0.019351	-0.199007	-0.541793	0.242419		-1.36326	-1.58861	0.592517	-2.09472	0.117627	0.886921	-2.39131	0.762349									-0.0103376	0.305791	0.236482	0.137757	-1.55853	0.351568	-1.79769	0.581208	-1.20132		0.471705	0.394325
	0.488049	0.0704103	0.0917	-0.0565464	-0.117765	0.850546	0.153649		0.813997	-1.46108	-0.136437	-2.06761	0.258731	-0.172707	0.474975	0.835704									1.30601	-1.41001	-2.79286	0.491047	-1.10922	-0.0342057	-0.559541	0.699003	0.381484		0.815336	0.308079
	0.266276	-0.21103	0.156645	0.850911	0.482448	0.65645	0.566087		0.950798	-1.37495	0.0914812	-1.5665	1.42318	1.77685	-0.260305	0.885128									0.565222	0.0912835	0.402909	0.458415	-0.874272	-2.21909	-1.71547	0.60628	0.609441		0.752287	1.18334
	0.750559	0.193167	1.08252	0.265138	0.482906	0.354784	-0.0182286		0.860983	-1.59317	0.271896	0.217119	0.408556	-0.202989	0.0265153	-0.0211595									1.40278	-0.837933	0.223087	1.11403	-1.14203	0.44208	-0.00117366	-0.141994	0.104749		0.600534	0.86332
	0.249916	-2.4942	1.34889	-0.3032	0.432325	0.757447	0.0924894		0.429318	-2.24691	-0.0764419	-2.70187	0.0232121	-0.354705	-0.962472	-0.00955458									1.53479	0.68972	0.217779	0.782995	-1.54228	0.214694	-1.69606	0.300225	0.761289		-0.0425389	0.675376
	0.421527	0.385437	1.35967	0.889357	0.641164	0.148107	0.682149		0.775594	-1.76623	0.170344	-2.70421	0.210212	-0.570035	-0.62784	1.50507									0.647877	-0.9563	0.522409	0.430179	-1.64015	-0.535278	-1.87477	-0.341153	0.837076		0.321743	-0.702876
	0.972534	0.365342	0.750196	0.595054	0.437668	-1.62654	0.527404		0.379074	-1.8297	0.661374	-1.59027	0.693141	0.803306	-0.104017	0.986591									1.51202	-1.23121	0.541999	-0.257277	-1.3896	0.586689	-1.98627	1.00255	0.704886		0.5811	0.303863
	0.813851	0.800561	0.954327	0.599525	-0.177648	-2.21543	0.675475		0.117048	-1.57074	-0.277954	-0.363583	0.573653	0.517821	-1.95256	0.422577									1.68739	0.853464	0.341638	0.590564	-0.817235	0.425291	-1.4351	0.37078	0.983995		-0.903635	-0.168105
	0.93081	0.321042	-0.145266	0.683966	0.716935	-1.69533	0.389249		1.47361	-2.44884	0.211725	-2.21693	0.87849	1.08755	0.522864	0.22118									1.045	0.32591	-0.291747	0.674124	-1.37005	-1.91195	-0.422502	0.8951	0.895203		0.556682	0.95821
	0.416217	0.000661795	0.324079	0.486909	0.0830362	0.121999	0.461029		0.839869	-1.20053	0.606754	-1.79563	-0.362912	0.618196	0.70538	0.0653007									1.92593	-0.591918	0.628816	0.33941	-1.23469	-0.692282	-0.855486	0.649025	0.840547		-0.309761	1.12923
	0.666892	-0.0185028	0.67686	1.08235	0.31379	-0.969163	-0.0344962		0.472458	-1.46863	0.302887	-1.92854	0.564895	0.510977	-1.95113	0.727381									1.66471	0.799188	0.0970094	0.89241	-1.4038	-0.974269	-1.42124	1.06697	0.892355		-0.145042	0.58809
	0.44773	0.618417	0.968586	1.24076	0.545136	1.39233	0.231796		0.662298	-1.52739	-0.34906	-1.26774	0.504005	0.320003	-0.783593	0.273641									1.56997	1.21388	0.438374	0.531859	-1.91349	-0.0159	-1.31677	0.247498	-0.053959		0.505085	-0.540968
	0.0379493	0.785858	1.39197	0.985887	-0.190996	0.798722	0.710885		0.754086	-1.26455	0.192431	1.14479	0.244009	-0.0831961	-0.850934	0.717413									0.690471	-1.15457	-0.0945561	0.496968	-1.18343	0.620473	-0.851976	0.651433	-1.25954		0.453424	0.498826
	0.163694	-1.00425	1.48131	0.862928	-0.010409	0.55588	0.340268		1.20321	-2.01448	0.328738	-1.89604	0.929091	1.16488	0.860896	0.220456									0.632815	-2.08288	-0.267304	-2.30488	-1.66533	0.869984	-0.996391	0.748789	0.299943		-0.761235	0.928864
	0.562328	0.0793372	-2.12121	0.145841	0.826248	-0.188254	0.917875		0.674423	-2.01487	-0.718622	-0.881741	0.435955	0.870618	-1.33927	0.469588									0.178641	1.60707	0.404256	-0.150627	-0.780191	0.627897	-0.335407	-0.692039	0.475895		0.681061	0.343997
	0.654073	0.196607	1.0398	0.897471	0.64232	0.491587	0.505218		1.14374	-1.43527	0.546536	-2.49485	0.982743	-0.182152	0.0299906	0.627638									1.2174	-1.29176	0.096528	0.422168	-1.29909	-1.38348	-0.611426	0.439879	0.102361		0.57013	-0.220861
	0.911621	-0.0429838	1.43983	-0.351108	0.239438	0.511226	-0.559923		0.339284	-1.86311	-0.746974	0.926335	0.244713	0.431268	-1.41464	0.921023									1.60791	-0.0750975	0.316013	0.50215	-1.42963	-0.794304	-0.679893	-3.53042	0.721895		0.742725	0.204156
	0.958795	-0.323286	0.2284	0.689077	0.368162	0.725925	-0.0128619		-2.25723	-1.93244	0.774211	-1.36428	1.39079	-2.40288	-2.03334	0.794957									0.715621	-0.255281	0.326112	0.496875	-2.16563	-0.645968	-0.582823	-0.146011	0.396694		0.229956	0.441657
	1.31244	0.897394	1.19345	0.335805	-0.318312	-1.82511	0.3648		0.272919	-1.60751	-0.402539	-2.47238	0.261748	-0.318723	-0.269344	0.957564									0.371924	-1.24299	0.0977101	0.332141	-0.18116	-1.93863	-0.525319	0.118485	0.0850764		-0.623817	0.26363
	0.684744	0.299308	0.434258	0.186543	0.238807	0.598474	0.550743		1.17176	-1.64468	0.285354	-3.24616	0.889016	-0.414212	0.774602	0.790248									0.577555	-0.533471	0.117104	0.1509		-2.35614	-2.05915	0.297269	0.654804		0.172772	0.385135
	0.648946	0.0643438	0.596551	0.334646	-0.201636	0.552633	0.307847		0.432739	-1.60278	0.259231	0.613791	0.95546	-0.977811	1.22648	0.560738									0.0938327	1.07873	-0.0118205	0.51423		0.222724	-0.171376	0.171921	-0.044219		0.258761	-0.356189
	0.993026	-0.732001	1.32468	0.791512	0.106547	0.308058	0.324244		0.937917	-1.67351	0.271244	-2.67234	0.80344	-1.53343	0.571393	0.883175									1.23002	-0.947786	0.178483	0.215823		-0.266694	-1.90778	-0.582054	-0.272248		-0.270632	1.23653
	-0.526987	-2.18288	1.11064	0.913262	0.250737	0.965254	-0.599621		0.616938	-1.91804	0.0506952	1.53626	0.825766	0.0691895	0.354393	0.813978									0.402813	0.48173	1.53396	0.879036		0.386931	-1.77967	0.771222	0.292631		1.10536	0.110555
	0.325262	0.524589	0.672181	0.918865	0.42885	-1.62706	0.367726		0.41551	-1.44854	0.816242	-1.86089	0.354938	0.9584	0.0348991	1.15456									1.71139	-0.830754	-0.372327	0.652306		0.156904	0.0596637	-0.185944	0.191868		0.711309	-1.00235
	-0.082758	-0.140732	0.874434	0.385695	0.0589716	0.769616	0.296237		0.0568271	-2.3647	0.584526	-1.24493	0.311811	-0.865014	0.118054	1.14845									1.70484	0.337054	-0.38409	0.511925		-0.0524696	-1.28331	-0.0578752	0.410985		-1.47172	0.835043
	1.18812	0.0788847	0.821449	1.06699	-0.297562	0.48892	0.689036		-0.720993	-1.64803	0.596407	-3.11711	0.220248	1.57592	-0.293226	1.1691									1.32972	-0.77929	0.669171	0.589029		0.31238	-0.724731	0.0307725	0.751473		0.212561	-1.16541
	0.537797	0.533052	-0.0310424	1.02651	0.454682	0.700632	0.431326		-0.449057	-1.78715	-0.0810502	-0.817137	0.861836	0.888863	1.02071	-0.24013									0.658555	-0.0617234	0.0936206	0.0325293		-0.154307	-0.148526	0.313351	0.257325		0.418431	0.179696
	1.1038	0.628197	1.49627	0.942786	0.329128	0.359592	0.0596312		0.111808	-2.58495	0.264611	-2.43299	-0.290238	1.51646	-0.31264	0.665436									1.92292	0.441701	0.654012	0.742362		-1.34978	-1.76322	0.234311	-0.348186		0.425122	1.1648
	0.796818	-0.88256	1.34447	1.29857	0.446885	1.19371	0.468648		0.566792	-1.41277	0.531134	0.128865	-0.267886	1.02889	-1.0995	0.186984									0.684531	-0.0961393	0.379014	-0.286878		-2.1517	-0.654986	0.172378	-0.496979		0.92826	0.212282
	0.809597	-0.344937	1.36966	0.735658	0.23371	0.459842	0.995154		1.17593	-1.33315	0.631894	-1.11456	1.28153	1.27798	-1.69194	0.552352									0.336085	0.253202	0.594636	0.490786		0.516326	-1.01215	0.043288	0.8859		-0.118978	0.598521
	0.333835	0.406282	0.101127	0.367887	0.0692236	0.212653	0.827587		0.323717	-1.68748	0.548534	1.29918	1.04733	-0.255672	-0.773032	0.185617									0.892198	-1.47621	0.682539	1.11017		-1.58968	-0.346114	0.319738	0.403159		0.520367	0.679789
	0.505478	0.499279	1.35839	0.933005	0.63016	-0.881041	0.909539		1.3052	-1.95402	-0.0368664	-0.804989	1.03681	0.652331	0.531108	0.928142									0.863538	0.422999	-0.680303	0.603456		-0.250999	-0.871835	0.0850625	-0.0552343		0.512049	1.06365
	0.580549	0.0810357	-0.0675438	0.827144	0.015963	0.787874	0.693116		0.68583	-2.26566	0.588786	0.648788	0.749963	1.45138	0.539256	0.60056									1.6678	-0.241799	0.0797975	0.300371		0.596629	-1.48937	0.0759541	0.433079		0.410029	0.653916
	0.168152	1.16286	1.2082	-0.440503	0.681628	0.344838	0.711077		0.867327	-1.89404	0.990258	0.912069	0.277795	-0.0571707	0.135517	0.335776									1.58224	1.3365	1.02041	0.333449		0.2777	-1.91295	0.921863	-0.267956		0.63213	0.533217
	1.31943	0.0578843	1.0633	1.56449	0.780814	0.731309	0.917326		0.896133	-2.69793	0.243768	0.300955	1.07362	0.0131563	0.987565	0.584924									1.66292	-1.04143	0.303351	-0.0488457		-0.0849721	-1.03227	0.379136	0.344786		-0.714808	0.307276
	0.628511	1.11215	0.485318	0.983679	0.426601	0.543701	0.231273		0.944063	-1.14661	0.168402	-0.162579	0.500046	-0.797466	-1.08917	-2.76519									0.898936	0.157274	0.434648	0.0495715		-0.304104	-1.10742	0.311743	0.156095		0.7547	-0.0188182
	0.634278	-0.464404	1.23642	0.389856	0.953123	0.818242	-0.137984		0.921881	-1.575	0.175411	0.293352	0.166631	0.782035	-0.218547	-2.94617									0.745876	1.60235	0.917988	0.130946		0.0404955	-0.547075	-0.217354	0.433401		0.896448	-2.76833
	1.13557	-0.260834	0.460117	0.774075	0.805317	0.795261	0.120144		0.445902	-1.86456	1.01036	1.57494	0.130165	-0.919803	0.247291	-2.85247									1.2411	0.234406	0.0533455	0.515455		-1.21546	-0.882219	0.072699	-0.943286		0.168727	-2.73033
	0.673907	0.718078	0.795778	0.25794	0.58366	0.827973	-0.0984857		-0.682129	-2.31357	0.038609	-1.75494	0.754683	1.82638	0.392214	-0.245547									0.495742	-1.20686	0.752585	0.0366229		-1.87782	0.159449	0.473041	0.385101		-0.314314	-3.06458
	0.465351	-0.353143	0.722168	-0.52689	0.579799	0.22674	0.884413		0.998125	-2.47359	0.261208	0.625044	1.20657	-2.24591	0.709897	0.346083									1.16346	-0.981598	0.479657	0.556613		0.853471	0.104973	0.356491	-0.0155171		0.916384	-3.6772
	0.320529	0.101633	0.71047	0.970113	0.0671367	0.529963	0.841834		0.993687	-0.915411	0.824729	-2.3511	0.821629	1.28296	0.253716	-1.12743									1.1971	-0.408577	0.200701	0.468467		0.0572864	-0.258681	0.0158914	0.747436		-0.951719	-0.864526
	0.517155	-1.77592	0.810009	1.21304	0.756487	0.432604	-0.000865499		-0.0413908	-1.58003	0.406431	1.47915	1.13312	-0.892275	0.245005	-2.10458									0.097183	-1.01687	0.50866	0.161127		0.738149	-1.9247	0.283602	-0.0852196		0.562549	-1.29138
	0.212381	-1.25227	1.57772	0.53585	0.0712555	0.393464	0.119723		0.585002	-2.29918	0.352894	0.161756	0.365259	-0.590573	-2.01989	-2.90123									1.35991	-1.22525	-0.254847	0.0621697		0.637973	-1.06807	0.0673692	-0.0215203		0.348587	-0.207373
	0.300355	0.660339	0.916534	0.108761	0.296574	0.820723	0.142193		0.488532	-1.38045	0.0532141	0.614148	0.385011	0.743659	-0.00272885	-2.48515									1.01549	-0.686628	0.102765	0.523621		1.13163	-1.33131	-0.640421	0.248949		0.486891	-3.03348
	0.464303	0.0262697	1.0885	1.31181	0.758177	0.612676	0.808752		1.31616	-1.89933	0.783866	1.58731	0.297822	0.00527019	0.0771756	-3.00726									0.51591	-1.68966	0.455398	0.588934		0.511778	-1.50101	-1.09688	-0.497737		-0.459145	-0.692555
	0.989501	1.08808	1.75047	1.42814	0.0606499	0.213061	0.75062		0.730698	-1.71333	0.00688644	0.0267195	0.706813	-0.203892	-1.228	-2.19848									1.25727	-1.50805	-0.140925	0.600084		0.0607847	-0.663741	0.351456	0.261263		0.492025	-1.38303
	0.52069	0.703959	0.295362	0.331659	0.541631	0.295437	-0.15498		-1.42184	-1.77359	0.261997	-2.19957	0.937023	1.66237	0.152312	-2.25627									1.17688	0.281307	0.899755	1.51949		-1.25096	-1.8729	-0.17549	0.487011		0.707269	-1.38814
	0.378131	-0.721474	-0.503118	0.936694	0.332095	-0.340873	1.20317		-0.137586	-2.02722	-1.54175	0.027936	0.383727	1.64995	0.706633	-2.87162									0.759558	-0.801875	0.381507	0.568418		0.431611	-0.311183	0.0661828	0.297921		0.0192052	-2.29658
	0.593464	0.510133	0.51675	-0.524283	0.118369	0.453819	0.45821		-0.48871	-1.96025	0.67997	-3.12447	1.1647	-0.267908	-0.851237	-2.97342									-0.215809	0.159677	0.956792	0.41047		-0.303873	-0.39193	-0.775816	0.52593		1.21198	-1.22341
	0.495388	0.621906	0.593014	1.03827	0.41311	0.679844	0.548988		0.871901	-1.678	0.301645	-0.412881	0.571657	0.177407	-0.431621	-0.935257									1.05236	-0.723814	-0.42429	0.535385		0.633195	-0.0591255	0.00586017	0.449361		0.0664489	-3.06602
	0.640139	0.280315	0.851867	0.368356	0.1155	0.885132	0.43789		0.87556	-1.57624	0.493821	0.893003	0.165863	0.714869	-0.787293	-2.86747									1.20634	-1.24083	0.263563	0.0920107		0.102033	-1.24163	-0.484268	0.399985		0.966915	-2.09936
	0.464936	0.668058	-2.29373	0.626395	-0.609289	-0.792342	-0.602785		-0.82842	-1.71988	0.353957	-0.882433	0.219562	-0.133252	0.389275	-3.00336									0.921047	1.44361	0.74214	0.753407		0.82907	-1.92213	0.114977	0.444115		0.889791	-2.35512
	0.728949	-1.39859	-0.172898	1.26769	0.516238	-2.11019	0.694512		0.705971	-1.45906	0.00784248	-1.33132	0.70489	-0.539985	-0.297501	-2.51979									0.796924	0.564911	0.212122	0.60578		-1.91439	0.0424617	0.115187	-0.433556		0.788246	-2.10025
	1.08774	-1.86493	-0.248033	0.205589	0.459699	0.65792	0.619976		0.587652	-2.9946	0.232117	-1.95973	1.10819	-1.39684	-2.83266	-2.82635									0.930792	0.885799	0.227054	0.651066		0.407474	-1.14868	0.690423	-0.436381		0.317464	-1.54793
	0.627019	0.593182	1.04257	0.53332	0.437413	1.16463	0.561021		0.578017	-1.46671	0.651289	-1.10644	0.842091	-0.212957	-2.37387	-3.07686									0.636027	-0.0505232	-0.351982	0.414449		0.206057	-1.9576	0.458386	0.522499		0.0960963	-1.15916
	0.39791	0.778224	0.365892	1.19333	0.0971212	1.07891	0.782896		0.672927	-3.09606	0.221479	0.419926	0.804258	-0.0328408	-0.587978	-3.26178									1.54938	-0.534975	-0.00638965	0.753871		0.481291	-1.66352	-2.20852	-0.273046		0.851505	-0.804901
	0.686767	-0.121292	0.646654	1.55362	0.373152	0.646701	0.517264		0.0884678	-2.04058	0.153224	-0.850414	0.546053	0.501086	-0.458948	-3.15242									1.27542	-0.982332	0.299947	0.725367		0.0267395	-0.962339	-0.129503	0.715874		0.483563	-1.28937
	0.306558	-0.309048	0.771041	0.865442	-0.215968	-1.7018	0.709078		0.189435	-2.7251	0.537483	0.790625	0.769462	0.0895915	-1.53951	-2.94823									1.023	-1.00207	-0.466067	0.084434		-2.08431	-0.278315	0.0455862	0.430604		0.689639	-1.08559
	-0.282914	0.51198	0.927448	0.798635	0.143229	0.461822	0.443949		0.807005	-1.5261	-0.0580567	0.708456	0.414013	0.459616	0.528593	-1.80422									0.915117	-1.43551	0.208406	-0.303231		0.295372	-0.485359	-0.0119426	0.807661		0.281114	-0.749263
	1.49857	0.314139	-0.0608563	0.991976	0.150764	0.468162	-0.0105533		0.907189	-1.18973	0.436546	-3.57889	0.248132	-0.549578	0.307878	-1.18994									1.01911	-1.31216	-0.0252648	-0.742212		1.02447	-1.05619	0.315144	0.22017		0.458278	-1.11665
	0.404935	0.705016	1.39925	0.684399	0.32227	-1.78002	0.00342046		-1.74053	-1.49295	-0.46347	-1.51063	0.264207	1.48235	0.501465	-2.66268									2.02027	-1.3634	-2.31578	0.55254		0.604819	-1.01226	-1.75146	0.226897		-0.336768	-1.2173
	0.274924	0.896181	0.996903	-0.781776	0.550064	0.820933	0.0553565		0.264007	-1.34123	0.094782	0.616614	0.985295	-0.977929	-1.32837	-2.49357									1.1773	-1.29269	0.172213	1.09362		0.843149	-0.685375	-0.292917	0.965753		0.677131	-2.08522
	0.377229	-1.7786	0.22521	-0.964483	0.396472	0.856401	0.59562		0.434046	-1.8113	0.205953	-1.38237	1.24803	-0.152087	-0.0702488	-1.74582									1.33656	-1.53617	-0.344253	0.447529		-0.258167	-1.83673	0.0318232	1.10618		0.459254	-0.941574
	0.610464	0.315643	0.823187	1.1576	0.102278	-0.386388	0.719376		1.03167	-1.46613	0.736963	-1.08618	0.0679854	-0.360718	-0.677369	-1.28261									0.13501	0.00846049	0.142735	-0.00498049		0.513138	-1.49292	0.412537	0.812831		-0.602688	-0.691905
	0.676426	-0.910276	0.42869	0.741165	-0.857288	-2.54082	0.377228		0.453353	-1.47892	0.376442	0.966214	0.737433	-0.520515	-0.491124	-2.45334									0.104151	1.48448	0.336175	0.0517196		0.787982	-0.600111	0.539384	0.483613		0.632891	-1.12055
	0.97933	0.17538	0.982842	0.0320596	-0.0622708	0.0297708	0.550989		0.515104	-2.32993	0.4319	-1.50014	0.628277	-1.32822	-0.436833	-2.70653									1.49607	-1.26833	0.328583	0.858581		0.970525	-1.36453	0.401812	-0.199308		-0.4439	-0.734775
	0.326916	0.884914	0.65535	0.434501	0.153266	0.815284	0.945932		0.877545	-2.14814	0.509387	-0.285513	0.784425	-0.17893	-1.18778	-2.30574									1.03764	-0.731047	0.473744	0.549968		-0.30131	-2.29276	0.582803	0.667238		0.364945	-0.956912
	0.822337	0.57012	0.660142	0.417589	0.578531	0.772504	0.563907		0.948838	-1.39003	-0.192963	0.894628	1.16275	0.782107	0.576703	-2.81303									0.745038	-1.51859	0.222631	0.797653		0.173303	-1.72122	0.624045	0.709021		0.0402237	-0.619167
	0.402593	0.413103	0.493505	0.0678862	0.199198	1.03419	0.705221		0.874705	-1.42798	-0.0188129	-1.85871	0.380966	1.64954	-0.914029	-2.10958									0.648479	-0.855399	0.0393538	0.596327		0.549652	-0.629636	-0.102197	0.280361		0.211434	-1.26387
	0.537043	0.873029	1.24866	0.575509	0.330943	0.776759	-0.170962		0.153025	-1.17365	0.401438	0.280567	1.12241	0.711782	0.592871	-3.12877									0.831895	-1.57069	0.63379	0.264359		0.559841	-1.59803	0.296415	0.615154		0.523747	-1.40037
	0.535356	-0.0189902	0.152323	1.26778	-0.0400249	0.480539	0.166958		-0.0893793	-1.6077	0.0687423	-0.0657209	0.457545	-0.152933	-0.302634	-0.982754									1.04481	-0.914379	0.474642	0.736742		-0.0431909	-1.2113	0.494606	0.60238		0.100678	-1.55252
	-0.228145	0.425925	0.990171	0.906729	0.792704	0.70828	0.770042		1.07717	-1.73035	-0.234022	-0.961675	0.763412	-0.012437	0.312564	-2.41717									0.641851	-1.34286	0.905965	0.705291		0.767652	-0.231583	0.485729	0.887408		-0.483842	-1.00311
	0.750804	-0.302361	-1.05349	0.742798	0.216673	0.582319	0.6368		0.962922	-1.6181	0.00483706	-0.811968	0.938368	0.712388	-0.749237	-3.37489									1.65455	-1.42329	0.789374	0.289423		0.495555	-1.66649	0.490795	0.795092		0.931011	-2.37633
	0.589269	0.535282	1.34277	0.28904	0.619962	0.434963	-0.112449		-1.84066	-1.9628	-0.101755	0.534727	0.0168734	-0.10672	-1.19404	-2.96052									0.366886	-0.108107	0.365098	0.56537		0.0517451	-1.59093	0.758714	0.806252		0.702741	-1.12919
	0.683212	-0.579734	1.47908	0.62334	0.419318	0.465085	1.11341		-0.000441728	-1.67327	-0.41892	1.08906	0.526063	1.22247	0.774995	-0.873321									0.926483	0.229589	0.33023	0.663263		0.483549	-0.869374	-0.159908	0.616184		-0.117478	-1.33609
	0.978262	0.195831	0.0646365	0.0139822	0.458017	-0.650348	0.660661		0.972036	-1.81103	0.324198	-0.257058	0.11687	-0.388325	-1.20366	-3.02299									1.7704	-0.492543	-0.119928	0.0437952		0.250549	-3.34925	0.41359	-0.412833		0.53518	-1.07843
	0.279158	0.204078	0.321357	0.886593	0.195434	0.727171	0.652477		0.601999	-1.80502	0.0652764	-1.96144	0.167892	0.17339	0.0618873	-3.40687									0.750794	1.5336	0.413134	0.557616		-0.723887	-3.35756	-0.16774	0.696608		-2.55539	-1.03302
	0.333346	0.154247	1.26274	0.930129	-0.0269654	0.635376	0.315038		0.15819	-0.488129	-0.349614	0.708444	-0.0862888	0.383854	0.870951	-2.72436									1.7094	0.165297	0.170526	-0.00312988		0.39571	-3.53646	0.453707	0.979611		-2.33518	-1.78223
	0.582935	-0.20817	1.80735	0.842263	-0.0909662	0.628142	0.318198		0.560011	-0.875951	-0.720303	1.2875	-0.222327	-2.39574	0.853976	-2.38592									0.948606	-1.20051	0.376375	0.993328		-0.271842	-3.40451	-0.00794787	0.929613		0.706956	0.593101
	0.304496	-0.983298	0.198957	0.209582	0.676839	0.944038	0.61639		0.371567	-1.68047	0.173568	-1.76106	0.704318	0.166718	0.55371	-3.08524									1.60176	-0.485575	0.754629	0.452526		-2.70601	-3.1176	0.142898	1.30204		-3.0679	0.415398
	0.541899	-1.01071	1.62081	0.169914	-0.188352	1.0335	-0.710063		0.493887	-2.07099	-0.0185066	0.478367	0.161056	0.747103	0.416791	-1.68447									1.14056	1.62196	0.741297	0.189268		-0.000635099	-2.69299	0.164427	0.0431012		0.459396	-2.40922
	0.216715	-0.485753	0.715696	-0.176636	0.258474	0.810641	0.122169		0.476036	-1.16019	0.209264	-2.1741	0.431255	-0.0490899	-0.82371	-2.88765									1.31297	0.541823	0.214138	0.563062		-3.02174	-3.30149	-0.00703324	-0.761527		0.666954	0.915284
	0.372463	0.361134	1.35853	0.216363	-0.831087	0.683177	0.128346		0.0572487	-2.90947	-1.18822	-1.81324	0.503641	0.593557	-0.500018	-3.11384									0.336429	-0.236291	0.236551	0.464408		0.543537	-3.57004	0.651429	0.788523		-1.93523	0.835045
	0.422609	0.5246	-1.43671	0.429678	0.470078	0.689088	0.840481		1.09944	-1.70994	0.20636	-2.09537	0.237061	-1.09077	0.83028	-1.86135									1.25321	0.0821996	0.234295	-0.462258		-2.15095	-3.45346	0.25707	-0.163404		0.288868	0.800457
	0.918648	-1.91262	0.924612	0.963192	0.439014	0.878985	0.844466		1.15649	-1.6216	0.138639	-1.53545	0.350299	1.02868	0.902721	-2.7942									0.914585	-0.130893	0.0849557	0.754926		-0.12006	-2.90258	-1.98116	0.964735		-2.38053	0.87871
	0.847608	-0.156262	0.881153	0.56446	0.0330673	0.0640827	-0.0577483		1.1715	-1.33441	0.00642026	-2.53316	0.462339	-0.599617	0.143989	0.145151									1.80739	0.0124327	0.629165	1.12141		-0.00303155	-3.49624	-0.105427	0.0338719		-2.47864	0.416734
	0.515497	0.842676	0.545395	0.328575	0.512899	0.822047	0.737002		1.02639	-2.23268	0.940152	0.377043	0.411248	-0.0966606	-1.69106	-1.07809									0.716336	0.241321	0.453422	0.585197		-1.50459	-2.81235	0.332812	0.546297		-1.62126	-1.61237
	0.443964	0.811364	-0.547121	0.917789	0.407194	0.281534	0.633232		0.59904	-1.66911	-0.547405	-1.6252	0.0691447	-0.110044	-1.69608	-2.21973									1.59835	0.0666863	0.442284	0.513977		0.310492	-3.49042	0.268295	-0.217474		-1.63283	0.651055
	0.43456	-0.569759	0.665551	0.373006	0.341059	0.237382	0.571675		-0.939592	-1.12255	0.413023	-1.49534	0.264083	0.165008	0.725705	0.535844									1.48332	-0.937801	1.09283	1.10452		0.260634	-3.19881	0.128904	0.601492		0.517725	-1.38203
	-0.539705	0.757373	0.542969	0.94897	0.355269	-2.15753	0.514344		0.16687	-2.12681	0.0981278	0.666231	1.13166	1.04427	-1.60551	-2.53553									1.482	-0.919398	0.624347	0.522827		-0.207378	-3.14995	-0.0634561	0.826156		-2.82034	0.92534
	-0.993919	0.904168	-1.56902	1.15134	0.268341	0.015247	0.763202		0.882495	-1.70391	0.577177	-1.37168	0.989328	-1.42897	-0.299481	-2.57053									0.297621	0.819853	-0.200835	-0.340361		0.797298	-3.54001	-1.48887	0.972037		-2.60823	0.329601
	-0.0377046	-1.17108	1.59628	0.734125	0.567659	-0.189103	0.881581		1.04536	-1.51897	0.560639	0.341567	0.228686	-0.808985	-1.63485	0.0765196									0.709667	1.51804	0.977622	0.314112		0.345282	-1.97105	0.539624	0.359503		0.565596	0.272906
	0.657717	-0.107932	0.120631	1.04088	1.02483	-1.29147	0.0674566		-1.44765	-0.242756	-0.98755	-2.03447	0.442407	0.707273	0.352818	-1.99436									1.88966	-1.05991	0.353942	0.9433		-0.199273	-1.93464	-0.17412	0.895277		0.586805	0.75164
	0.181395	0.813764	1.4695	0.784347	-0.78149	1.01579	-0.629348		0.239112	-1.60842	-0.142233	-1.90415	0.534126	-0.109675	-0.311524	0.364559									1.02999	-1.01092	0.800486	-1.88238		0.255542	-1.81457	-0.186471	0.332067		-2.61775	0.615232
	-0.00307402	0.131627	1.01738	0.81601	0.577952	0.804041	0.877089		-1.58942	-2.00249	0.245851	-1.63774	0.351543	0.820327	0.479158	0.251824									1.67619	-1.42919	0.174302	1.12746		0.153304	-2.30443	0.150303	0.409399		1.20653	0.634633
	0.365353	-2.04543	1.10974	0.451762	0.250258	0.709609	-0.165894		-0.220601	-1.78396	0.297182	-1.07379	0.46147	-0.510895	-0.648064	0.0432192									1.6182	0.0814668	0.873	-0.642715		-0.14016	-2.19479	0.0256253	-0.0441899		-1.06674	-0.140679
	0.514635	0.306883	1.73684	0.438723	0.878594	0.0811679	0.0450878		-0.10865	-0.660966	0.35959	0.273099	0.849967	-0.666233	-1.84277	-1.07643									0.674332	1.97981	-0.00589956	0.70295		0.00225507	-2.44093	0.332798	0.445084		0.55576	0.200539
	1.27666	0.579783	-2.16378	1.32788	0.546622	-0.311219	0.618706		0.768172	-1.99377	0.717461	-2.45678	0.252626	0.0491599	0.184624	-0.836173									0.4435	1.3693	0.285523	-0.101316		0.340282	-2.89398	0.264414	-0.135317		-0.954294	-0.182374
	0.491395	-0.335742	0.733307	1.57786	0.470298	0.290973	0.371374		-0.489087	-1.24556	0.30337	-1.96374	1.09859	-1.86302	-0.833493	-0.112893									2.08333	0.0205465	-0.628674	1.2257		0.186689	-2.39845	0.211958	0.986716		0.959712	0.19775
	0.254093	0.334013	0.218395	0.962088	-0.121159	0.584798	0.517461		0.406486	-1.54803	0.384776	0.920999	1.19374	0.61272	0.00124681	0.415553									1.34468	1.8116	0.134955	0.321894		0.282366	-3.88664	0.305754	0.467794		-2.26776	0.788919
	0.775501	0.293443	0.551972	0.689287	0.524963	0.625189	1.2456		0.245117	-2.06117	-0.344667	0.331219	0.510781	1.23127	0.841073	0.433625									1.58235	-1.70466	0.273556	0.610147		0.405952	-1.27009	-0.398117	0.209742		-2.48397	0.0892988
	1.37037	0.645404	0.254951	0.382388	0.449914	0.604016	0.304734		-1.35433	-2.04272	1.09573	1.18124	0.370397	0.122721	0.177736	-2.18013									1.71856	-0.234346	0.377434	0.42702		0.350179	-1.82886	-0.602738	1.04714		-2.03762	0.359907
	0.234842	1.00648	1.56863	0.636028	0.472316	0.322735	0.225603		-1.26394	-1.8014	-0.336308	-1.31203	0.569077	-2.53407	0.425929	0.316634									1.59176	0.419305	-0.253177	1.17134		0.165929	-2.96485	0.167638	0.453058		1.02741	0.531179
	0.729824	0.865998	0.947349	1.03778	0.0673763	0.545025	0.772916		0.573966	-1.55076	0.82946	1.02007	0.629879	-2.46017	0.290422	-2.4823									0.272084	0.525741	-0.311751	0.0684694		0.331771	-0.351887	0.478573	0.765194		0.920347	0.385698
	-0.00737253	0.257843	1.50222	1.04734	0.556595	0.729517	0.300457		-2.03148	-1.96361	0.441908	1.18901	0.753002	0.557403	1.06417	-0.978747									0.613095	-0.0934586	-0.0356713	0.871762		0.674406	-2.24487	0.228335	0.221288		0.555533	1.5146
	-0.0060306	0.739069	-2.40911	-0.937858	0.137386	0.636862	-0.399083		1.52473	-1.86733	-1.37068	-2.29384	0.256594	-0.281044	-1.16062	-1.015									1.10194	-0.32405	-0.0751254	0.354374		0.708988	-2.83704	0.0118659	0.352509		-1.04784	-0.755619
	0.505474	-0.268367	0.743173	0.648639	0.776142	0.730868	0.087004		-1.22678	-1.24701	0.678388	0.128366	0.977097	-0.628192	-1.10711	-0.23199									1.17356	-0.94278	0.534844	-1.18994		-0.0187313	-2.24202	0.628128	0.943808		0.725826	0.880298
	-0.44161	1.21198	1.63985	0.712894	0.122352	0.399232	-0.44225		-0.100742	-1.39127	0.218896	-3.04545	-0.053982	-0.316462	-1.58853	-2.77451									0.759152	-1.47143	-0.161186	0.568951		0.195928	-2.87747	0.208102	0.193491		-2.58018	-1.1587
	0.00664614	-0.0283579	0.709814	1.15296	0.0349952	0.76539	0.530472		-1.63535	-1.65703	0.4109	-0.589941	0.233559	1.27724	-1.1895	-1.25081									1.37359	-0.909456	-0.0947542	0.660767		0.332492	-2.20217	0.0768119	0.304344		0.438104	0.832989
	0.112893	-0.102812	1.23163	-0.178789	0.0461763	0.441068	0.979678		0.232927	-2.98232	-0.0679668	0.475965	0.359062	-0.363443	0.277195	0.276814									0.876716	2.09634	1.38048	0.852262		0.256426	-1.27503	0.00563217	0.401993		-2.32761	-1.355
	0.685323	0.673352	0.179725	0.888432	0.209892	-1.93143	-0.523917		0.407629	-3.09225	0.363425	-2.6775	1.012	0.857217	-0.861233	-2.1824									0.87239	-0.0509083	0.329698	0.765066		0.566396	-2.76405	0.425771	0.376553		0.938251	0.72287
	0.588508	0.33241	-1.88883	0.787441	0.0741565	0.857057	0.51529		0.0248057	-1.47985	0.288435	-2.14461	0.363912	-0.0136728	-1.16186	0.508805									0.930684	-1.0558	0.627866	0.861961		0.375471	-3.55095	0.651698	0.190689		-2.13218	0.76074
	0.290345	0.563028	-0.038438	0.783196	0.726507	0.622662	-1.18056		-1.5107	-1.58723	-0.187685	-2.00728	0.543249	-0.339859	-0.288448	0.404604									0.392359	-1.22281	-0.0764008	0.156626		0.611321	-1.51982	0.267375	0.86553		0.818514	1.24945
	-0.175501	-1.13537	0.90591	0.753116	0.512782	0.518239	0.0734236		0.658741	-1.68825	0.129014	-2.0609	-1.25124	0.240734	-0.19425	0.184632									1.31467	-1.37456	0.149243	0.33915		-0.178142	-2.87719	0.683124	1.03885		-1.43652	0.823256
	0.419501	-1.44252	-1.3772	0.618066	0.482177	0.74715	0.837234		-1.32315	-1.8622	0.236716	-1.88131	0.845288	0.369821	0.42125	0.176736									-0.84288	1.52235	0.0550357	0.491857		-0.346313	-1.39653	0.389298	0.925273		-2.06956	0.420999
	0.0739422	0.54002	-2.01733	-0.150637	0.681606	0.660053	0.708327		-1.89388	-0.949247	-1.0208	0.276657	1.00687	0.246031	0.196464	-2.11375									0.0612206	0.357176	0.61784	0.190657		0.117381	-0.780831	0.0825886	0.966555		0.706373	0.703316
	-0.0736316	0.331248	0.734717	1.12044	0.486464	-1.74917	0.825318		-0.343556	-1.84912	0.346383	0.537506	0.721253	1.01166	-1.33646	0.123713									0.558483	1.69267	0.479591	0.861674		-1.5706	-1.00332	0.434889	0.442709		-2.15492	0.68608
	1.0141	-1.25976	-0.513171	1.10445	0.264518	1.31951	0.82297		-1.82611	-2.24371	0.0498876	-0.433957	0.136631	0.108826	-1.27375	-2.20778									1.139	2.00533	0.319273	0.624506		0.397747	-3.45843	0.00147063	0.545154		0.498043	1.11499
	0.383975	-0.645933	1.14791	0.413978	-0.0727159	0.502329	0.907376		-2.26221	-1.7543	0.3952	0.410011	0.446981	0.235304	-0.0125897	-1.0134									0.111326	-1.22582	0.299987	0.195847		0.013885	0.0484076	0.294403	0.705121		-2.18087	0.869523
	0.255492	-0.954932	-0.846395	1.15719	0.613717	0.891594	0.337601		-1.13581	-1.26479	0.427642	-2.2161	0.336913	-0.792354	0.269961	-0.348029									1.7555	-0.872365	-0.327868	-0.0899065		-0.12851	-1.41822	0.0681298	0.742308		-2.23154	0.0875298
	0.584445	-0.0286075	1.28762	0.654753	0.257639	0.750737	-0.472267		-1.18677	-2.61611	0.498282	-1.79708	0.309036	0.381559	0.236529	-2.88032									1.03698	-1.12146	0.626079	0.707221		0.432008	-1.88499	0.0426609	1.07875		-2.42335	0.518454
	0.0100051	1.05147	1.47215	0.924192	0.847262	0.402581	0.226246		-0.813211	-1.69928	0.836975	-2.83493	1.0469	0.343025	0.14017	-0.15698									1.09423	-0.86179	-1.677	0.422501		0.962656	-1.1015	0.48031	0.747455		0.553938	0.71631
	0.323515	0.721801	1.21566	0.421828	0.307524	-1.34738	-0.0380477		-0.451555	-1.30116	0.30482	-0.0715141	0.093804	-0.324589	-1.76962	-0.112836									2.06752	-0.87302	0.540189	1.19539		-0.322337	-3.02523	-0.123355	0.638905		0.468524	-0.0241486
	0.530044	1.10665	1.40179	1.1684	0.246446	0.561752	0.273773		0.881299	-0.661999	0.32701	0.94462	1.3611	0.0856986	0.727981	-0.0297858									1.00363	0.834725	0.563117	1.12218		0.183179	-0.193059	0.472518	-0.105064		-2.38823	0.370973
	0.375435	0.750072	0.358291	1.22077	0.339989	-2.47167	0.643312		-1.12026	-1.28212	-0.0928469	-1.68007	1.06536	1.55962	0.434645	-0.0867496									0.677266	1.14457	0.427918	0.580513		0.207673	-2.73694	-1.87816	0.983433		0.637812	1.14672
	0.45067	0.557255	-1.36448	0.0769669	0.578376	0.186568	-0.636877		-0.0620667	-1.81976	0.218051	-0.621801	0.731973	0.222893	0.249202	-2.44307									1.89935	-1.56277	0.159203	0.0732248		0.367675	-1.84923	-0.929024	0.394813		-2.5127	0.0171269
	0.000820909	0.330302	1.30227	1.35493	0.326512	0.527769	0.163305		-0.0248165	-1.87756	0.544794	-1.06414	0.118462	-1.9703	0.364634	0.0860721									1.7086	-0.440622	-1.20713	0.532264		-0.173489	-2.01526	0.14092	0.495867		0.67405	0.628472
	0.907043	0.3442	0.419331	0.436335	0.350391	0.823804	0.733477		1.1451	-2.49992	0.671461	0.866714	0.652443	1.72847	-0.0551785	-1.60141									0.804272	1.9829	0.458545	0.535423		0.521161	-0.0878673	0.232981	0.254968		0.758772	0.145774
	-0.40744	0.304147	0.900933	1.2662	0.51776	0.684304	0.0728728		0.540421	-1.48819	-0.706586	0.83951	1.06038	0.210525	-0.228524	-0.606565									1.40492	-0.46249	-0.531705	0.934815		0.506475	-1.77447	-1.74888	0.579659		-1.14373	-0.576018
	0.922678	-1.7316	1.1718	0.561508	0.0498547	-0.330832	0.843175		0.471661	-2.1401	0.404253	0.885771	0.449245	0.539757	-0.466668	-0.161766									1.06582	1.46434	0.590914	-0.151874		0.341732	-1.24236	0.31478	0.938351		0.619187	0.753642
	0.305889	0.0973778	1.50104	0.992797	0.207641	-2.27175	0.407477		0.026512	-1.26643	0.420679	0.880784	1.27357	-1.09892	-1.31334	-2.8955									0.520045	-0.0476411	0.177832	-1.30256		0.343249	-1.42177	0.0769148	0.51435		0.302768	-1.5825
	0.9526	-0.0140834	1.95638	0.493344	0.155912	-0.95141	0.586941		1.20933	-2.5022	0.5788	-0.0464136	0.341173	0.424111	0.0231763	0.130424									1.45569	0.94836	0.135495	0.732633		-1.30829	-1.24295	0.197433	0.387252		0.528572	0.435207
	0.509831	-0.321727	-0.488278	1.25356	0.503436	0.207776	0.132128		0.930728	-0.478381	0.686857	-1.96311	0.671354	0.22639	0.480492	-0.742001									1.23989	1.89535	0.049277	0.632362		-1.34349	-1.1209	0.411217	-0.0097024		0.860033	0.12395
	0.67571	0.167731	0.718704	0.682957	0.435629	0.795757	0.893984		0.907368	-1.21726	0.266806	0.753869	0.709687	0.213116	1.4622	-1.64312									0.892768	-1.15395	-0.0154084	-0.915503		0.297761	-1.0057	0.246214	0.366495		0.442541	0.859853
	0.981102	-0.637521	1.20872	0.674441	0.298741	0.119486	0.919474		-0.701113	-1.51061	0.67745	-0.256875	-0.476564	0.894324	0.253969	-2.39606									1.02009	-0.14914	0.25989	0.690299		5.81916e-05	-1.56726	0.275047	0.671387		0.563536	0.855416
	0.25613	0.317572	1.01375	0.954883	0.415689	0.429943	0.547281		0.357098	-1.8019	0.676273	1.47078	-0.0214596	-0.352612	-0.217603	-3.19295									0.669473	-1.45314	0.42846	0.0615776		0.558856	-1.43598	-0.274711	1.26686		0.696111	1.08525
	-0.0407943	-0.748316	0.216847	0.909964	0.635397	-1.50439	0.345198		0.46841	-1.97677	-0.0419926	-3.06358	0.822656	-0.203118	-0.02541	-1.37546									0.392674	-0.864546	0.269857	0.688113		0.556268	-0.660182	0.449712	0.171195		0.943375	-0.0135178
	0.561039	-0.514388	-0.214991	1.32083	0.558277	0.905763	0.610624		-0.643268	-2.01856	0.663594	0.98642	0.445994	0.700361	-1.17684	-1.71302									1.12394	-0.121272	0.466853	0.230297		0.178364	-1.83239	0.336281	0.523335		0.455257	0.345332
	0.543693	-0.212734	1.19983	1.01431	-0.458946	0.0713639	0.045483		1.03699	-1.57313	-0.233863	0.870048	0.482162	0.369314	-0.844001	-1.21034									1.58815	-0.870643	0.68018	1.04939		0.69656	0.194413	0.224315	1.13545		-1.23026	0.616329
	0.486363	0.777886	1.47515	0.551359	0.439537	1.24123	0.366773		0.736566	-1.52408	0.536563	-1.89274	0.268793	1.11875	1.2923	-0.991461									1.50316	-1.13284	0.271615	0.782562		0.858256	-2.30542	0.239677	0.640725		0.737026	0.711628
	1.14076	0.39174	1.35125	0.93483	0.40202	0.344704	0.926535		0.145065	-1.39561	0.278635	1.07717	0.385524	-0.356246	0.24691	-2.59389									0.646479	1.7222	0.328266	0.665891		0.555177		-0.0801842	0.812723		-2.49944	0.722258
	0.86551	-0.319414	0.879673	0.670205	-0.230673	0.585181	1.01738		0.62911	-1.14749	0.596829	-2.06855	0.64867	0.0813505	-0.034588	-3.38982									1.74421	-1.94768	0.0111114	0.50942		0.113387		0.0352696	0.749734		0.99567	1.27066
	0.581506	0.966137	1.29098	0.321357	0.0252518	0.606011	0.592404		0.278883	-1.58742	0.263837	-0.381296	0.0863652	1.55656	-2.88567	-3.18544									0.880408	-0.798417	0.30916	0.576731		0.408022		0.476719	0.150984		0.286434	0.459733
	0.110481	-1.84942	-0.0365236	0.252569	0.340696	1.01137	0.34615		0.752379	-1.77858	-0.231358	-2.23719	0.321519	-0.808314	0.481415	-2.1102									0.384339	-1.00289	-0.849127	0.937572		0.146617		0.615956	0.938838		-2.51003	0.131505
	-0.305919	0.802414	-2.26458	0.636336	0.281468	0.246409	0.690683		0.448531	-1.28399	0.389744	-1.37404	0.496353	-1.64617	0.147768	-1.82641									0.662562	0.595517	0.900129	0.758309		0.37601		0.219752	0.524485		1.09364	1.18324
	0.757815	0.467721	-1.79015	0.0731121	0.501669	0.0488732	0.628501		0.356911	-1.43463	0.320353	0.427593	0.358053	1.42912	0.646235	-1.56002									0.394316	-1.08876	0.109933	0.746114		0.867932		0.34947	0.310751		0.803875	0.882376
	1.12034	0.597974	-2.40838	1.31564	0.471364	0.425189	-0.0298451		0.115026	-1.62513	-0.00013387	0.632073	0.873136	-2.18852	-3.01523	-2.23522									1.1079	-1.16067	-0.0817139	0.799674		-0.0560563		0.47648	0.662171		-1.6211	-1.48635
	0.576088	-0.610794	-1.81219	0.285068	0.754812	0.30539	1.14084		-0.256107	-1.36338	0.749773	0.331465	0.82687	0.0876412	-0.330365	-2.06541									1.21695	-1.06241	0.936111	0.450935		0.513094		0.552978	0.222734		0.398187	-0.0301724
	0.432559	0.37846	-2.079	1.09095	0.625584	1.17116	0.375903		0.659594	-2.10907	0.162431	0.43879	0.92279	-1.28176	-0.483489	-1.88355									1.08234	-1.19382	-0.147115	0.146698		0.450849		0.406838	0.700683		-0.577618	0.598957
	1.22865	0.224776	-2.44861	0.719292	0.231488	0.622955	-0.437395		0.461845	-1.42951	0.147578	1.1835	0.0346694	0.260146	-0.209378	-1.16603									0.953658	-1.65182	0.414118	0.538557		0.30342		-0.0821418	0.741213		0.368787	0.00910996
	0.731299	0.128007	-0.337646	0.528623	0.62687	0.519639	1.22621		1.46899	-2.42205	0.101913	1.15358	0.899627	0.00485037	0.0366089	-1.90505									0.576107	-0.149889	-0.214728	0.267374		-0.571906		-0.814715	0.651184		0.357829	0.345505
	0.157989	0.207294	-0.841911	0.469176	0.323291	0.69964	0.139844		-0.681293	-1.47586	0.885331	-1.37934	0.283913	-0.868251	0.174388	-2.05129									0.496978	-0.791858	0.707643	0.978723		0.15892		0.267838	0.586031			0.572847
	0.549314	-1.04203	-2.71445	0.225756	-0.31593	0.727071	0.257892		0.483226	-1.62817	1.16719	-1.86143	0.617989	-1.03622	-0.538517	-0.329212									1.04765	-1.26219	0.329236	0.618014		0.224237		0.0502916	-0.975662			0.596181
	0.503503	0.788274	-1.54145	0.682827	-0.0646972	0.729613	0.886367		0.65117	-2.06319	-0.224108	0.550224	0.00224254	0.125393	0.30693	-1.90823									0.943125	-0.389171	0.281671	0.899623		0.137994		0.173707	0.213511			0.360601
	0.459343	0.362167	0.157403	0.454665	0.0334736	1.02215	0.791019		-1.24348	-1.55496	-0.74446	0.202145	0.423876	0.814914	0.789653	-2.34362									0.948416	-1.0157	0.363983	0.895704		0.556468		0.098733	-0.199727			0.429617
	0.240032	-0.0608478	-2.68253	0.944447	-0.0952806	0.468166	0.427052		0.74671	-1.48121	-0.0553436	-2.24125	0.669603	-0.570953	0.422569	-1.24276									1.72875	-0.746064	0.450956	-0.420025		-0.274219		0.538821	-0.288639			0.359176
	0.046824	0.473392	-1.81534	1.11805	0.0096476	0.749136	-0.409575		0.511283	-1.93172	-0.269506	0.522431	0.212976	0.797647	-1.8403	-1.50452									0.646238	0.418952	0.152062	1.23149		0.0649915		0.162862	-0.811645			0.970878
	1.29028	0.493659	-0.904917	1.15202	0.243472	0.812477	0.530345		0.0907055	-1.38748	-0.479	0.23441	0.469054	1.18255	-0.292069	-2.12127									1.4499	2.36455	0.451643	0.376951		0.437579		0.317094	-3.54661			-0.376711
	0.28227	0.883273	-1.73205	0.79739	0.50417	0.947057	-0.224451		0.395225	-1.88843	0.489918	1.14363	0.995404	1.26719	0.0575699	-2.17098									0.185222	0.27597	0.253729	-0.0356566		-1.71902		-1.29968	0.0607318			0.683422
	0.702044	1.07965	-2.78452	1.36749	-0.621012	0.175656	-0.16634		0.858391	-2.1817	0.378204	-2.09594	0.620667	-2.0868	0.694817	-1.50461									1.69354	0.109445	0.386032	0.336879		0.102975		0.167811	-2.50257			1.02021
	0.917034	0.84568	-1.6204	1.01087	0.388024	0.735093	-0.247668		1.06539	-2.94993	0.400434	-0.271079	0.899547	0.233136	0.483971										-0.381066	-0.836145	0.603964	0.0744789		0.420327		0.443657	0.539581			0.31888
	0.324808	-0.151798	-0.842	1.02363	-0.260678	1.03946	0.104421		0.38833	-2.00987	0.438422	-4.17763	0.279274	-0.280162	-0.157907										1.27225	-1.67686	0.252333	1.10973		0.0990885		-2.08075	0.418595			0.515983
	0.830034	-0.466024	-2.24847	0.375165	0.798385	0.657867	0.423623		0.979461	-2.17536	0.0460634	-2.11595	0.457988	1.81964	-1.30807										0.884629	-1.25453	1.22492	-1.90103		0.606871		0.185758	-0.251223			0.119658
	0.509404	-2.10104	-2.13157	1.09556	0.30405	0.513176	-0.450575		1.05278	-2.56141	-1.29143	-0.130047	0.827867	0.553846	1.35465										0.95423	-0.957498	-0.271692	-0.211409		0.602749		-0.762349	-0.836537			0.92384
	0.633123	0.371057	-2.19216	0.673506	0.566454	-0.204218	0.348481		0.97042	-2.15406	-0.184751	0.088179	0.615202	0.85478	-0.963459										0.993737	1.97637	0.62908	1.03951		0.589673		0.316571	0.0474127			0.723262
	-0.0391882	0.529939	-1.16715	1.43939	0.326969	0.0873547	0.385711		1.33315	-1.98551	0.52255	-2.08312	0.645874	0.814603	0.0231417										1.6935	0.638732	0.814013	-2.15277		0.723058		0.292408	-0.608704			0.662084
	-0.0140968	-0.554116	-2.15739	0.461114	0.660785	0.346954	0.197033		0.655594	-2.50473	0.930186	-0.51823	-1.69463	-0.480623	-0.945185										0.306845	1.93795	-0.052686	0.373565		0.523377		-0.626913	0.124745			0.866492
	0.851421	-0.417841	-1.67772	0.73001	0.58591	0.218123	0.57336		-1.3204	-2.32798	0.212167	-3.14735	0.896601	-0.516799	-0.894249										1.60345	-1.51515	0.848261	0.996343		0.27968		0.130114	0.188894			0.842169
	0.138933	0.691709	-2.31716	1.19816	0.103456	0.128787	-0.0780657		0.623687	-2.47899	0.0739008	0.641723	0.685017	0.17118	-2.70124										-0.249889	-0.133034	0.669374	0.5719		0.196307		-1.71998	0.0230355			0.195225
	-0.048096	0.604906	-2.78536	0.682175	0.39084	0.655345	0.494497		0.0642487	-2.11026	0.402099	-2.34804	0.812357	1.54976	-0.532277										0.743699	-0.750427	0.747665	1.0131		0.537867		-0.0869572	-0.60717			0.576553
	1.0792	0.738806	-1.32244	0.913088	0.0346421	-0.130034	0.333345		-1.25687	-2.48229	0.917585	-1.49638	0.11213	0.643553	0.516646										0.787511	-0.0739907	0.123029	0.632531		-2.25101		0.292734	0.214415			0.834667
	0.288828	-0.144358	-2.53353	0.190373	0.871642	0.983367	0.297527		0.61914	-2.51402	0.175787	-0.171485	1.30039	0.600628	-0.183298										0.931373	-1.234	0.140068	-0.0744142		0.196833		-0.381665	-0.256413			0.437693
	0.414274	-2.30901	-2.5515	1.03912	0.1047	-0.0993011	0.923656		0.950608	-3.17718	-0.030225	-1.44389	0.594921	-0.0877758	1.36135										1.78944	-1.60442	0.464012	0.346674		-1.44491		0.272478	-0.835722			0.578779
	0.894628	-0.821325	-2.88009	1.28643	0.370442	0.243216	0.273598		0.335935	-2.45372	0.369177	0.155729	0.260137	-0.282215	-0.931215										1.55768	-1.33208	-0.464414	0.747546		-0.222288		0.348971	0.269329			0.174419
	0.474631	0.493275	-2.08688	0.617097	0.28878	0.0156296	-0.219301		1.61008	-1.91125	-0.444624	-0.0892452	1.02457	0.0182956	-0.100274										0.660749	1.58501	0.233043	0.504757		0.368279		0.22743	-0.769357			0.578771
	0.463177	0.37099	-1.6428	0.333426	0.29618	0.164143	-0.788862		0.679944	-2.80016	-0.0652361	-0.375267	-0.350925	0.364641	-0.792984										1.2164	-0.735619	0.11177	0.320217		0.415036		0.0791863	0.103637			0.795092
	1.07593	0.201075	-0.223586	0.525234	-0.302375	0.584042	0.178476		0.123028	-2.37418	0.0534611	-0.248078	0.95068	0.557148	-0.784059										0.924841	-1.41656	0.0280211	0.519513		0.072408		0.173659	-0.788419			0.952709
	1.1308	0.502187	-2.20301	0.419111	0.024793	0.796301	0.913898		0.498818	-2.96328	-0.315596	-3.1753	0.444695	1.10452	-0.993053										1.10093	-1.03501	-0.242111	0.851779		-0.30883		0.135284	0.205834			0.76144
	0.0257244	-2.73241	-1.91293	1.28073	0.660139	0.997931	0.91258		0.62953	-2.38363	-0.715635	-0.135823	0.525242	-1.81691	-0.0246569										0.777285	1.82984	0.729044	0.388597		0.145046		0.476165	-0.543937			0.774076
	0.152568	0.488267	-1.7007	1.05183	0.0264646	-2.10416	1.12014		1.11132	-1.67736	0.197858	-0.730131	0.950182	0.397144	0.124422										1.21348	-0.88895	0.657764	0.241051		0.630761		0.147349	0.613967			0.117545
	0.649796	0.744045	-2.02263	0.62376	0.325555	0.463267	0.580609		0.658245	-3.03122	0.959511	-1.07529	0.580879	-2.54004	0.601852										0.541388	-0.892423	0.294992	0.538949		0.782092		0.579376	-0.391284			0.437563
	1.18605	0.208228	0.0683599	0.939666	0.775514	1.39629	0.884393		0.525096	-2.34922	-0.301114	-2.34329	1.23027	0.94269	-0.75222										0.428607	1.10518	0.349303	0.232478		0.355927		-1.92609	0.64546			1.42322
	0.137138	-0.177733	-2.34377	1.5814	0.646681	-0.381021	0.415852		0.829941	-3.65619	-1.72487	-0.224224	-0.0420436	0.256603	0.364394										-0.0694096	-1.01276	0.525158	0.387103		0.0570252		-0.809191	-0.825058			0.882291
	0.626439	-0.0879422	-2.53143	0.53797	0.440661	0.474448	0.891058		-0.22683	-3.59217	-0.0818788	-2.63663	0.73483	0.747242	0.345348										0.550206	-0.794312	0.0995484	0.41482		0.0641838		0.216528	0.141316			-1.42465
	0.00987436	-1.78607	-2.50173	1.16954	0.35009	0.656126	0.431594		1.04343	-3.12382	1.21453	-0.952701	0.602729	-0.0467183	-0.947023										1.69928	-1.37387	0.491696	1.04344		0.242421		0.316992	-0.212134			-0.172872
	0.265792	-0.256444	-1.40793	0.310582	0.462076	0.42993	0.154104		0.740538	-2.8401	1.12111	-2.85263	0.441768	0.922565	-0.900783										0.610686	-0.757527	0.831261	0.0838254		-0.439425		-0.264441	0.427809			0.832257
	0.780604	-0.0119603	-2.49551	0.495869	0.50642	0.206937	0.847765		1.00473	-1.66958	1.09167	-0.323446	0.697404	1.33608	-1.37631										1.25474	-0.636601	0.602168	0.49553		-0.272146		0.301607	0.694078			0.507155
	0.961779	-0.0687767	-1.50593	1.08526	0.007385	0.742771	0.936546		0.933347	-2.88303	0.774403	-0.614383	0.1417	1.25715	0.267951										1.46002	-0.722155	0.367027	0.581097		0.409895		0.477867	0.142734			0.718093
	0.940102	0.179684	-2.405	1.46487	-0.0056737	-0.316816	0.831881		-0.18443	-3.13971	-0.08282	-1.12996	0.668064	1.04027	0.835995										0.79098	1.40094	-0.176792	0.347512		0.266618		-0.75778	0.109468			0.285639
	-0.0897414	0.63776	-2.21152	0.695043	-1.0484	0.78149	0.759089		-0.112142	-2.68499	0.156079	-0.170915	0.383903	0.382147	-0.027354										1.55754	1.8889	1.06688	-0.902997		0.308373		-2.36665	-0.927411			0.546852
	0.496963	0.318761	-1.10368	-0.329365	0.208066	0.774401	0.119909		0.588198	-2.17638	0.942412	0.979573	0.780514	0.848255	-0.506592										1.50532	0.396325	0.400911	0.399262		-0.0652481		0.0937445	0.255965			0.381773
	0.522103	-0.390625	-2.62029	0.988205	0.26775	0.730544	0.25743		1.03336	-2.59691	-0.443308	-2.75579	0.697431	1.27862	-0.22785										0.275511	-0.627198	0.455089	0.658453		0.426769		-0.0206703	0.569608			0.0464464
	1.02714	0.679442	-1.78264	0.870245	0.22805	-1.12579	0.494757		-0.301438	-2.32751	1.26692	-0.124298	1.28607	-2.65362	1.23861										0.0374847	-0.607164	-0.212603	0.723454		0.302603		0.52379	-1.20788			0.448584
	0.41686	-0.73555	-2.30898	0.831044	0.447499	0.714493	0.798752		-1.22693	-2.8118	0.763652	0.0897635	0.843812	-0.520555	-1.1779										1.18489	0.971257	0.469913	0.596087		0.577079		0.182892	-0.136006			0.522365
	0.322619	1.00504	-1.03943	0.713667	-0.193438	-0.893411	0.0940398		0.787277	-3.31309	0.319908	-1.60167	1.04902	0.00858144	-0.685662										1.5913	-1.09431	0.399	0.511246		0.214934		0.410495	0.125429			0.274171
	0.188319	0.113532	-1.42415	-0.695424	0.597534	0.547273	0.306657		0.631752	-3.53529	0.718495	0.347347	0.762392	0.274757	1.20799										1.29492	-1.19041	-0.00442693	0.627327		-0.215985		0.269976	-0.49033			0.78978
	0.295137	0.965199	-2.33514	1.02347	-0.0419395	0.65919	0.789804		0.63614	-2.61147	0.460306	-2.3094	0.247142	-0.500853	-0.0706678										0.716736	-0.258138	0.179687	0.424652		0.418133		0.519569	0.355083			0.771233
	0.630382	-0.449941	-1.76228	0.283078	-0.0867014	0.2836	0.359313		0.930129	-1.4745	0.809809	-2.48503	1.03752	0.55901	0.0661179										1.57194	-1.35027	-0.203314	-0.460542		0.253693		0.339508	-0.951615			0.665498
	0.283099	0.785752	-2.37243	0.118329	-1.67666	-0.0867403	0.413202		0.445734	-1.91623	0.918853	0.323759	0.954477	-0.662345	0.0975759										1.12052	0.404637	-3.08955	0.272719		0.687641		-1.75099	-0.0836367			0.257909
	-0.142473	-0.673026	-2.02605	0.402204	0.260678	0.169783	0.784259		0.976158	-2.97031	-3.52375	0.0957229	0.796994	0.88408	-0.912804										1.52752	-1.06558	-0.0130731	-0.0236718		0.615421		0.0195441	-0.17189			0.083379
	0.874598	0.232036	-2.15792	1.36247	0.112491	0.920761	0.791182		0.465217	-3.23743	-1.7609	-1.93908	0.870224	-0.583144	-1.03897										1.56034	-1.37619	-0.339968	0.702795		0.637546		-0.356517	0.340546			0.947807
	0.767211	0.436671	-1.094	1.02657	0.421187	-1.65261	0.818602		0.317266	-2.62939	0.693869	-0.464435	1.08155	-0.250563	0.569668										0.19952	-0.673742	0.21522	-0.194047		0.0762737		0.436679	0.0976109			-0.16954
	-0.369114	0.636428	-2.33968	0.450556	0.485651	1.12888	1.06923		0.0318567	-3.64714	-0.705526	-0.2768	0.670562	1.54565	-0.949903										0.553942	0.80404	0.713147	1.09041		-0.263813		0.184263	-0.295464			0.729289
	0.743137	0.445808	-2.3919	0.304704	0.16868	0.0359238	0.166176		-0.655965	-2.69857	0.493031	0.501574	0.667965	-0.833228	-0.0303881										1.5747	1.80417	0.387097	0.922495		-0.735997		-0.298242	0.215127			-0.515161
	-0.117291	1.22347	-1.91789	1.47937	0.281862	0.703495	-0.302693		0.254245	-0.343181	-0.192422	-1.34194	0.761949	-0.0421565	-1.99475										1.72886	-1.83858	0.0512973	0.793682		0.0481581		-0.0364967	0.309872			-0.0600581
	0.372766	0.0465892	-2.37617	0.784011	0.0571966	0.983722	0.508495		1.09194	-2.28725	-0.028973	0.139798	0.209281	0.449935	1.65495										0.695956	-1.48978	0.0267506	-1.36951		0.46284		0.321097	0.685385			0.987101
	0.0685146	0.706879	-2.29022	0.575248	0.163732	1.18455	0.130514		-0.571416	-2.74737	0.0440597	-0.651089	0.304269	0.474814	-0.899361										0.917131	-0.231817	0.175793	-1.81872		0.188725		0.314699	-0.556461			0.492961
	0.901254	0.0449343	-2.95531	0.371099	0.073714	0.939265	0.3138		-0.0997765	-2.25601	0.364109	-2.72355	-0.0889977	-0.741757	0.138886										0.565671	-0.132192	0.373132	-0.252173		-2.22774		0.15282	-0.809819			0.555187
	0.908574	-0.0253355	-1.98498	1.04801	0.397446	0.553352	0.705025		0.928213	-2.80081	0.456879	0.434278	-0.0771145	-1.92792	-1.05249										1.57816	0.0588066	-2.30838	0.556534		0.477726		0.0171377	-0.526177			1.20218
	0.791934	0.0696777	-2.53805	0.58124	-0.135424	0.249111	0.364862		0.873803	-3.59694	0.908028	-0.326106	0.616453	-0.915358	-0.99647										1.14213	-0.133464	0.394145	0.817486		0.267471		0.226374	-0.374915			0.520113
	0.215856	0.583741	-0.787674	0.378303	0.20624	0.126531	0.509683		0.544548	-3.06356	0.268679	-1.76076	0.776392	-1.78202	-0.662053										1.6182	-0.807444	0.332247	0.778364		0.715505		0.485266	0.462135			-0.840577
	0.205477	-0.831511	-2.26562	0.705209	0.414882	0.512429	0.888642		-1.47058	-2.36179	0.847916	-2.29832	0.107699	-0.334482	1.24592										1.48934	-0.301446	-0.568404	1.21057		0.226042		0.14607	-1.82969			-1.32099
	0.928255	0.010031	-1.68593	1.13015	0.173297	0.724658	-0.492421		0.514406	-2.60124	1.15711	-0.848391	1.0306	-1.25844	0.402954										0.348262	0.451504	0.287328	1.22356		-0.515888		-0.358126	0.213728			-2.43
	0.308902	0.766403	-2.36204	1.34725	0.570919	0.977124	0.869828		0.701351	-2.19828	0.711146	0.223865	0.690626	0.234257	0.910438										1.62417	0.622943	-0.206237	0.301229		0.379677		-0.360362	-0.925742			-1.17757
	0.937089	-0.00268724	-2.30961	1.25716	-0.169343	-0.357693	0.519774		0.256924	-2.13791	0.940212	-1.87461	0.954875	0.269204	-0.186726										0.813198	-1.46817	0.703577	0.464702		0.652274		0.0313329	-0.0714497			-0.769505
	0.44214	0.756252	-1.77024	1.04151	0.652487	0.750756	1.0047		-1.52454	-2.16059	0.0949206	-2.01274	0.401944	1.42845	0.189481										0.85998	-1.52463	-2.61916	-1.10976		0.117964		0.162398	-0.348137			-0.608592
	0.501978	0.0292721	-2.16307	0.981764	0.516599	-0.0227092	0.278036		0.278232	-2.41817	0.198253	-0.545862	0.751051	1.14577	-0.665852										-1.11934	-1.26263	0.538199	0.141908		0.792209		0.0742754	0.399382			0.19145
	0.970195	0.0337096	-1.86995	0.482092	0.734476	0.360431	0.703935		0.82694	-2.40764	-0.0332505	-0.396504	-0.123162	0.221761	-0.220489										1.15074	-1.22391	-0.0221967	-3.57349		-0.252594		-0.287131	-0.488303			0.303701
	0.916968	0.490451	-2.17518	0.172171	0.422803	0.532268	0.626277		0.517141	-2.85621	0.726717	-2.00382	1.17857	0.933407	-1.07882										1.50572	1.62915	-0.106944	0.598724		0.0281335		-0.0390616	0.275225			-0.325856
	1.1299	0.874235	-2.3928	1.48653	0.521639	0.365845	0.287643		1.00517	-2.34788	0.830584	-2.64506	-0.345067	1.85493	0.167773										1.51108	0.853079	-1.74221	0.778379		-0.0565868		0.35081	-0.798262			1.3121
	-0.26657	0.264938	-2.21162	0.790328	0.556496	-0.859142	0.495956		-1.74632	-2.37556	0.567743	-3.01886	1.0493	-2.83574	-0.952902										1.68188	-1.91995	-0.587808	0.687706		0.350947		-0.0550487	-0.0796607			-0.147077
	-0.0281591	0.44402	-1.54864	0.854083	-0.277909	0.281341	-0.233737		0.792759	-2.85987	-0.0262938	-0.101411	0.797424	0.90295	0.600429										1.20737	0.779189	0.0112654	0.218112		0.70774		-0.124072	0.573369			0.0738283
	0.326728	0.699486	-0.903006	0.656052	-0.43976	0.379484	0.528161		0.793833	-3.40178	0.302465	-2.86309	0.387699	-0.175763	-0.815468										0.815357	-1.48132	0.43264	1.27383		0.127383		-1.05547	-2.24253			-1.47789
	1.05177	-3.47949	-1.39786	1.28843	-0.543429	0.630107	1.15873		0.93763	-2.88792	0.85096	-0.240086	-0.194151	0.713556	0.5665										0.508071	-0.889586	-0.0908896	0.839339		0.177926		-0.412	0.357076			0.5738
	-0.162159	1.14838	-2.06072	0.487231	0.536196	0.475469	0.620939		0.474261	-2.50513	0.16632	-1.44427	0.531696	-0.785527	0.25249										0.702436	1.24529	0.290269	-0.283243		0.333379		0.241748	-1.93197			0.471139
	0.244719	0.755595	-1.69423	1.12934	0.0536883	1.04708	0.279519		0.84591	-2.1531	0.167903	-1.69466	0.609587	-0.93667	0.666219										1.86677	-1.19026	0.316276	1.15141		0.6936		0.351811	-2.16927			-1.95598
	0.3499	0.440896	-1.74495	0.831959	0.532498	0.504573	0.826764		0.145974	-2.19239	1.21049	0.190468	-0.141714	-0.430534	-0.291582										0.560234	-0.628766	-1.95511	0.53032		-0.0405782		0.314636	-1.51984			-0.192973
	-0.187493	-0.170114	-2.29343	1.08945	0.388888	0.891774	0.220779		-1.07786	-2.19146	0.630025	-0.196957	0.976869	-0.118806	-0.727723										1.46566	-0.909723	-0.0939112	0.381762		-0.146937		0.189417	0.289243			0.945283
	0.711318	0.497019	-1.89791	0.609529	-0.0694509	1.09148	-0.89493		-0.478911	-2.52216	0.803463	-0.587687	0.467616	0.017379	0.514701										1.57416	-1.16652	0.00307605	0.577744		0.243452		-0.0476923	1.13168			1.21835
	0.600418	-0.0621396	-1.64057	1.03072	0.583589	0.596516	0.617464		0.954316	-2.0674	0.567418	-2.83857	0.68274	0.645051	0.387082										0.340663	-1.11647	-0.0220097	0.718252		0.561806		-1.87384	-2.4431			-0.728366
	-0.961711	0.153894	-1.79872	1.16848	0.257502	0.538017	0.508442		1.05198	-3.49572	1.10424	0.119104	0.195376	0.68787	-2.16073										1.72761	1.84036	0.112116	-0.0957724		0.308303		-0.233821	-1.11094			-1.3968
	0.124033	-0.0871213	-0.925732	1.08421	0.195106	-0.245181	0.477502		0.602442	-2.84266	0.504381	-0.0114603	0.661665	0.142769	-0.999715										1.036	-1.64738	0.233724	-3.09636		0.433734		0.0923834	-0.88431			0.921209
	0.445826	-1.09156	-2.83972	0.921239	0.0517798	0.957578	0.244006		0.759308	-3.63508	0.224298	-0.46629	0.637676	1.00445	-0.105856										1.62325	-1.66776	-2.70889	0.659146		0.221473		-0.000687859	0.835368			0.042607
	0.276297	-0.65387	-2.42156	-0.0814912	0.502317	1.25426	1.30597		1.17102	-2.17079	0.717788	-2.49453	-0.324294	0.848722	0.306519										1.14888	1.30108	-1.99005	0.780898		0.556608		-0.330814	-1.68336			-0.768691
	0.302154	-0.0565079	-2.24355	1.52824	0.450123	1.06536	-0.186173		0.742452	-2.2285	1.07637	-0.439831	1.24326	-0.512983	1.61541										0.601557	0.0991113	-2.64808	0.677221		0.472935		0.265941	0.600986			-0.493839
	0.478362	-0.284698	-1.3579	0.979952	0.551947	0.903685	0.717904		-0.433971	-3.13934	1.07127	-2.73233	0.360699	-0.155587	-1.1948										1.08224	-1.45486	0.436722	0.896515		-1.12552		-0.0725759	0.567595			-0.207105
	0.896486	-0.189458	-1.58656	0.991451	0.397663	0.799319	0.100247		0.445194	-2.35622	0.339665	-1.79532	0.373239	-0.00847467	-0.237467										-0.8945	-0.768891	-0.00465333	0.240301		0.268701		0.128941	-0.741325			-1.2577
	-0.0557571	-3.16154	-2.33451	1.30464	0.0551351	1.03233	0.33537		-0.0923996	-2.33787	0.937388	-2.88472	-0.334848	0.432657	-0.564267										1.44838	1.57059	-1.94834	0.67038		0.601058		0.158287	0.176111			0.0763848
	0.324931	-1.61499	-0.745029	1.25645	-0.0503757	1.52978	-0.0916594		-0.398713	-3.59555	0.765326	-2.75914	0.443462	-0.157843	-0.418706										0.853825	1.12073	-3.57208	0.333352		0.25456		0.470834	0.492159			-1.14461
	0.0845466	0.620585	-1.02932	0.347928	0.802464	0.539838	0.968677		0.702866	-2.29282	0.611462	-2.32524	0.86532	0.966832	-1.32989										1.36754	1.40816	-3.11331	0.484098		0.410467		0.507811	-1.16457			0.595771
	1.08797	-0.867117	-1.5073	1.66492	0.368377	0.612581	0.178969		0.721601	-2.5634	0.524384	0.117621	0.934535	0.691473	0.319717										1.09708	-0.171973	0.00580104	0.903863		0.536516		-0.552877	0.459529			0.598109
	1.59024	0.350195	-2.29617	1.43537	-0.0333949	0.543736	0.524523		0.658462	-2.36915	0.246595	0.303573	0.95063	-0.333174	-2.50646										1.69682	2.19165	0.337915	0.688275		0.240537		-0.223355	-0.294076			-0.163041
	0.684665	-0.675529	-0.863644	0.716571	0.563335	0.00796487	-0.0215398		0.508021	-2.28915	0.419249	0.221436	0.359202	0.0492149	-1.44796										0.995995	1.53276	0.32173	0.37535		0.58741		-0.362474	-0.731558			0.539307
	0.501293	-0.156402	-0.829336	0.0621433	0.473609	0.81113	0.399476		1.06859	-2.32102	0.936538	-0.114079	0.522607	-0.184739	1.64275										1.21363	-1.33408	0.297238	0.669097		-0.302301		0.394386	0.583977			0.867027
	0.513106	0.404188	-2.18467	1.39802	0.122032	0.427044	0.455613		0.447488	-2.58279	1.10542	-0.120081	0.414047	0.127717	-2.257										0.891395	-1.493	-0.201937	-1.41256		0.959626		0.388165	0.152314			0.716788
	0.677329	-0.200118	-2.57702	0.381869	0.60743	0.755029	0.0652768		0.318622	-2.43234	0.24317	-1.62886	-0.0741891	-0.371264	-3.17721										1.07308	-0.867519	0.585598	1.20941		0.506439		-0.211352	1.0467			-0.264127
	0.984156	-0.152668	-1.45306	1.429	-0.155516	0.541955	0.590063		0.361387	-2.42618	-0.251623	-2.48148	-0.114322	-0.635177	-2.75604										2.06885	-0.874212	-0.246517	1.33701		-0.32928		-0.161068	-1.4605			0.659015
	0.117913	0.554697	-1.49519	0.514075	0.00700996	0.607051	0.478373		1.08228	-3.13154	0.186156	-2.69407	0.426352	1.40751	-3.13537										1.68331	0.706285	-2.56491	1.18288		0.582322		0.429605	0.0604338			0.823762
	0.0157612	-1.09231	-0.865157	1.35374	0.00874874	0.352726	0.875503		-0.207473	-2.10284	0.524557	-2.29042	0.180368	-1.3094	-2.22679										1.63659	0.282457	0.00323557	0.215041		0.617164		0.497591	1.04152			0.168056
	0.0428896	0.742369	-1.64328	0.998914	0.339927	0.40193	0.717883		-0.514041	-2.77783	0.273534	-2.41062	0.601984	-1.24989	-1.70264										0.868632	1.25482	-0.627889	0.804526		0.259282		0.037307	0.755423			-0.853708
	0.730222	1.1582	-2.50497	0.926568	-0.343804	0.62404	-1.04885		0.77561	-3.05204	0.333574	-2.31389	0.436237	0.590719	-1.22481										1.67673	1.22623	0.149403	0.778882		0.1882		0.112825	0.694638			0.510078
	0.158326	-0.0549965	-1.41843	1.50057	0.825286	0.825739	-0.276089		0.514807	-2.45438	1.03516	0.363029	0.983	0.450052	-3.22188										0.87729	-0.455505	0.357407	0.0177706		0.432576		0.258666	-1.31064			0.297
	0.547593	0.114829	-1.81935	0.439608	0.18026	0.0910311	0.326779		0.573634	-2.88986	-0.373462	-2.34571	0.56859	0.00347992	-2.17804										0.661368	0.880243	-2.72688	-0.172628		0.304514		-0.516543	-1.0406			-1.22365
	0.869273	0.358608	-0.949159	0.39836	0.0455612	0.310932	0.641864		1.40484	-2.55442	0.721576	0.0667257	0.499332	1.10335	-1.02013										1.39884	-0.57951	-0.309776	0.289184		0.302535		0.0913085	-0.294575			-0.417292
	0.581472	-0.172309	-2.47749	1.01175	0.230973	1.19928	1.25429		-1.64671	-2.66363	0.504869	-0.983254	0.150267	0.717325	-0.269469										0.925125	-1.02968	0.13532	0.494621		0.405868		-0.0119864	0.83619			-0.560299
	0.31878	-0.587185	-1.28472	0.435504	-1.65564	0.633313	1.10617		1.35523	-2.92761	0.696612	-0.731014	0.385738	1.65839	-2.2022										1.53281	-0.894615	-0.996944	0.832606		0.0344548		0.201216	-2.15387			0.130135
	0.492926	-1.56254	-2.4086	0.817944	0.616702	0.606293	0.583993		0.382356	-2.28741	0.295439	-2.3542	-0.183046	-0.085686	-0.149829										1.2735	1.53421	-0.325068	-0.1563		0.398288		0.67322	-0.797177			0.101323
	0.468698	0.819721	-2.2179	-0.138477	0.553398	0.706767	0.20415		0.87425	-3.85444	0.976576	-1.42309	-1.1708	0.365771	-1.55244										1.72313	1.78338	0.390015	0.654568		0.238754		-0.25235	-2.1701			0.614059
	-0.21106	0.50501	-2.13902	-0.0384639	0.128016	0.674356	0.882288		-0.247375	-2.30689	0.521918	0.60336	0.297254	-0.84904	-2.84854										0.891211	1.21975	0.426484	0.569495		0.87494		0.424947	0.616686			0.151219
	0.306659	0.50251	-1.62147	0.353986	0.728319	0.780924	0.297628		-1.05647	-2.64634	1.5254	-2.88549	0.0971344	-0.428476	-2.10694										1.34892	-1.20105	-0.32168	0.751254		0.14548		-0.764578	-2.29773			0.150313
	0.32538	0.570888	-2.38013	0.44878	0.45346	0.999425	0.939052		0.708695	-3.73123	0.326168	-2.40801	1.05176	-0.670202	-0.446365										1.01465	-0.811804	0.0399603	0.299399		-0.377576		-0.412547	-0.888331			-0.738218
	0.293804	0.774794	-2.5019	1.15347	0.584877	0.220798	0.905838		0.29599	-1.94889	0.226097	-2.23633	0.505992	0.0987202	-0.66284										1.4856	-0.117343	-0.016552	0.108814		0.178822		0.0490004	0.496233			-0.0555185
	0.0190091	1.20447	-1.92591	0.666651	0.232651	0.758592	0.176437		0.0201391	-3.43974	0.264659	-0.0970773	0.519921	-0.0984775	-2.93899										1.62794	0.473095	-0.600049	0.0719586		0.120768		-0.763045	-0.608913			0.577173
	1.11391	-0.128417	-2.07074	1.63048	0.629868	0.713392	0.574245		0.672883	-2.20207	-0.164029	-1.99056	-0.647473	-0.515798	-1.17007										1.20424	1.24116	0.397146	0.350889		0.360161		0.720764	-1.52975			0.119746
	0.133307	-0.0196589	-2.00291	0.819952	0.714199	0.694601	-0.29184		1.26686	-1.91269	0.626651	-0.479201	0.752204	0.784093	-2.12051										0.819166	0.55987	-0.0543193	0.403313		0.283024		0.338287	0.550034			0.884288
	0.401354	0.0298247	-1.32839	1.31758	0.549218	1.0103	0.778587		1.09585	-2.49819	0.437587	-0.304666	0.374582	-0.819043	-1.86582										1.41497	1.57814	-0.24005	0.089619		-0.189925		0.424008	1.32963			-1.5547
	0.348342	-0.938197	-1.35128	0.479196	0.216859	0.536118	0.193809		1.01049	-2.81764	1.20512	0.259639	0.749661	-0.398246	-3.1165										1.54614	1.49521	-0.896573	-2.56365		-0.42955		0.415768	0.757086			-1.74351
	-0.0134294	0.521731	-0.506465	0.302899	0.510997	0.445612	0.140132		-1.26701	-2.28333	0.734058	-2.3821	0.885703	0.984806	-0.312355										1.44148	-0.946409	-0.0575862	0.243035		0.5494		0.145311	1.04365			-1.38681
	0.615643	0.312497	-1.03923	1.21944	0.362504	0.322442	0.739138		-0.714128	-2.85893	0.613078	-1.79082	0.480924	0.46682	-0.974167										0.669878	-1.58503	-0.0281213	0.970077		0.41826		0.0650566	0.595033			-0.392227
	0.854633	-0.884477	-1.90452	0.67147	0.365082	0.455141	0.712516		1.37039	-2.59929	0.35574	0.125396	0.655099	0.23104	-0.911372										1.50384	-1.30808	1.06802	0.995344		0.548041		-0.16046	0.63318			0.142999
	0.139691	0.43825	-0.309938	1.11842	0.491436	0.964184	0.0490439		0.46367	-2.97422	0.845019	0.426867	0.704157	1.2552	-2.06474										-1.2975	1.8933	-0.0834061	-0.218927		-0.0260959		0.487621	-0.818894			-1.08734
	0.754083	0.68652	-2.02123	0.939687	0.710001	0.626175	0.790631		1.06682	-3.73801	0.433357	-2.14914	0.118207	0.936574	-0.966901										0.850657	0.756255	0.783018	0.191941		0.332249		0.403664	-0.0064439			-0.214187
	0.303439	-0.306938	-1.15776	0.249018	0.31152	-0.138675	0.66197		0.682091	-2.66	0.981142	-0.857892	0.328916	-2.87472	-0.554713										1.07075	-0.0873493	-0.0933654	0.232324		0.237379		-2.68606	0.905769			0.876421
	1.08693	0.120584	-1.31	0.956024	0.245079	0.736548	-0.550499		0.551134	-3.42504	0.780903	0.00678726	0.893335	0.28365	-2.10192										0.868811	1.60104	0.179655	-0.222904		0.433206		0.00853673	-0.936259			0.148518
	0.544895	0.614268	-2.2265	1.75307	0.0783673	0.685901	1.06691		1.01742	-2.06804	0.255745	-1.48442	0.29304	-0.914944	-0.758566										1.26698	1.68716	0.270821	0.600898		0.661755		-0.0268638	-1.56111			0.0454302
	-0.344982	-1.32577	-0.518023	1.06155	0.32469	0.512471	0.408897		0.726704	-1.92353	0.773867	-2.48682	-0.0952613	1.43137	-1.8787										1.47849	-0.845785	0.497429	0.42498		0.211625		-0.524056	0.786382			-0.355743
	0.104674	0.0311232	-0.0601862	0.607718	0.379733	0.350284	1.24664		0.150097	-2.34813	0.105293	-0.579654	0.504976	-0.948401	-1.93755										0.83353	-1.44331	-0.297179	0.552575		0.597301		-0.144659	-0.261046			0.652602
	0.33278	0.603503	-2.68595	1.76222	0.836702	-0.0103234	0.825587		-1.29395	-2.38024	0.27057	-0.246829	0.537237	1.15379	-0.691123										1.00803	-1.17183	-0.36278	-0.402088		0.482523		-1.56252	0.843726			-0.596825
	1.25836	0.565077	-1.73249	0.802667	0.492592	0.701466	0.446967		0.728301	-2.66044	0.777057	-0.165725	0.822268	1.33041	-1.14207										0.520225	-0.228755	0.572139	0.200142		0.590262		0.445062	0.860437			0.140644
	0.335445	-2.74578	-2.01508	0.923581	0.110872	0.422962	0.619983		0.990084	-2.39313	0.790058	-1.181	0.0207829	-0.284757	-1.4067										0.801276	-0.923245	0.199783	0.651065		0.205327		-0.0941801	0.196186			-0.31329
	0.0344921	-0.955506	-2.14155	0.905275	0.759795	0.970354	0.925293		-0.892186	-2.96325	0.748508	-0.0343141	0.303977	-0.314814	-0.981646										1.68609	-0.137309	-0.0680296	0.962298		-1.37622		0.149168	0.241774			-1.64228
	0.260151	-0.479513	-2.39768	0.761063	0.795522	1.29228	0.977624		0.471917	-2.152	0.838349	0.35918	-0.0922375	-1.61602	-2.46795										0.970188	-1.60047	0.129501	0.204165		0.491383		0.0578155	-0.464748			0.0450655
	0.443588	1.28915	-1.5292	0.962492	0.055428	0.734937	0.187241		-1.58963	-2.43612	0.901774	-0.0965553	0.644062	0.798307	-1.55687										0.684648	0.926701	-0.349522	-0.648746		-1.34129		0.153352	0.279107			-0.742029
	0.455012	-0.0119734	-1.13811	0.169474	0.312621	0.298778	0.924031		0.000318221	-3.77548	0.270411	0.188354	1.16814	0.139426	-2.93824										0.875589	-0.752426	0.369359	0.701579		-2.33675		-0.712131	0.238179			-0.959281
	0.346277	-0.651144	-2.45819	1.23695	0.767917	0.495367	1.24312		0.16688	-3.43679	0.887645	0.511749	1.12413	0.0734892	0.19166										1.38438	-0.378839	0.267905	0.20579		0.586247		0.0487664	-0.143482			-1.54089
	0.389501	0.586182	-2.1395	0.3773	0.375326	1.00929	0.785082		-0.974783	-3.2581	1.00851	-1.59649	0.0681413	-0.39286	-3.10218										1.26304	0.329093	-0.770583	-0.124986		-0.0627705		0.346276	0.334441			-1.20272
	0.974649	0.285555	-0.94364	0.473305	0.585065	0.0712397	0.649472		0.918686	-2.59844	1.12922	0.572054	0.432536	-0.261193	-0.972135										1.61979	-0.298744	-0.0358605	0.296975		0.0672848		0.453828	-1.43497			0.337492
	1.13816	0.343201	-2.19708	0.88377	0.990837	0.612712	-0.401281		0.934804	-1.98228	0.114841	0.217802	0.714453	-1.32905	-3.15294										0.946477	-1.81421	0.260705	-1.15606		0.176199		-0.117406	1.05545			-0.550783
	0.246043	0.540235	-2.05916	1.54342	-0.0267881	0.447643	0.397883		0.334889	-2.35382	0.760224	0.061737	0.658576	1.02061	-0.000276821										1.14503	-0.42737	0.260492	0.121545		0.403271		0.129491	0.237756			0.840944
	0.00695184	0.335895	-1.05693	1.28324	0.416092	0.516925	0.394487		0.521919	-2.13316	0.230303	-1.92823	0.637377	1.25054	-3.05001										0.776372	-1.33239	0.503268	0.321408		-0.370329		-0.328703	0.386367			-0.227526
	1.24827	-1.12926	-2.42747	1.10363	0.559516	0.570719	0.455115		0.928915	-3.76066	0.240931	-1.86955	0.882221	1.37316	-1.53473										-1.85723	0.302405	-0.0684899	0.560769		0.380937		-2.98039	0.407554			0.940072
	-0.471029	-0.498711	-2.21613	0.869149	0.120024	0.281345	0.603223		0.456225	-2.12378	0.659828	-1.41679	0.283575	-0.310653	-2.23943										-0.73281	-1.48904	0.12242	-0.191877		0.416774		-0.133339	0.344353			-0.455867
	0.945305	0.386648	-1.76647	1.48798	0.679827	0.772808	0.541085		0.220951	-2.22917	0.879506	-0.692498	0.349611	-1.55721	-2.04143										-1.70112	0.0325523	0.526347	0.558116		-0.240103		-0.312237	0.173453			0.686788
	0.0279116	0.763703	-1.34997	0.686347	-0.377405	-0.0862056	0.796148		-1.73783	-2.79262	-0.16304	0.0768144	0.571348	-0.185536	-3.33889										-2.13155	-0.106941	-0.0349403	0.931405		-0.0273848		0.189311	0.40149			0.261334
	0.352235	-0.664306	-0.445836	1.06764	0.517313	0.668424	-0.303743		0.897884	-3.62288	-0.0699238	-0.53232	1.06042	0.968757	-2.61801										-1.34351	0.964795	0.0490427	0.547394		-1.68547		-2.28001	0.170753			0.407912
	0.659399	0.280298	-2.1721	0.519097	0.0127546	0.352953	0.305914		0.710591	-2.54133	0.696825	-1.20595	0.638619	-0.61811	-2.29421										-2.81047	-1.02739	0.176335	0.629039		-1.4439		-0.403985	0.0724492			0.255405
	-0.215516	0.687964	-1.90608	-0.475574	0.588431	0.977225	-0.582891		0.404621	-3.10428	0.610981	0.321686	0.19517	1.53898	-3.11455										-1.78844	-0.0155804	0.183426	0.682251		-1.45972		-1.05129	0.403897			0.97119
	0.643078	0.541382	0.510865	1.46103	0.65816	0.933368	0.349631		0.37964	-2.65937	0.456121	1.22286	-1.60084	0.468979	-0.493144										-2.28298	-1.57941	0.251701	-1.50138		0.200986		-0.59767	0.688292			0.701122
	0.476165	0.435797	-0.944749	0.833111	0.607072	1.02271	0.777483		0.553643	-2.22145	0.575422	-0.191829	0.707495	-0.507686	-2.43385										-2.29697	-0.409195	0.14508	0.756279		0.279298		-1.2439	0.563557			0.74132
	0.882726	0.190938	-1.73687	1.28418	0.482742	0.792945	0.868232		-0.628567	-3.60063	0.919771	-0.696261	0.907298	-0.597799	-2.33107										-1.76617	1.39592	0.39881	0.676616		0.547245		0.34458	0.121699			0.055303
	0.68846	0.377279	-1.99157	0.648619	0.556529	0.993431	0.339948		0.438706	-2.36949	-1.01422	-1.19998	0.924392	0.912778	-3.36255										-2.81584	1.03224	-0.697204	1.15711		0.267467		-0.299869	0.462188			-0.937246
	0.186753	-0.995708	-1.23738	0.720273	0.350361	0.553969	0.41765		-0.919776	-2.69239	0.715326	-0.081833	0.798668	1.26433	-3.13701										-1.75483	1.52858	-0.0999299	0.610721		0.496922		-0.463532	0.603033			-1.29044
	0.896274	-0.193293	-2.0574	0.832952	0.568461	0.241978	0.950374		-0.467818	-2.63404	0.519492	0.0391193	0.963041	-0.307181	-2.2209										0.155567	-1.58881	0.322669	-0.698411		-0.281733		-0.104341	0.261053			0.0312622
	1.15462	-0.11017	-2.11684	1.57597	0.405468	0.856133	1.13032		0.327178	-2.72472	0.563818	-0.29493	0.674973	-0.344857	-3.42577										-2.4829	-0.394009	-0.33992	0.682441		0.339396		-1.13921	0.404692			-1.00468
	0.189959	0.116698	-2.43158	0.598756	0.260751	0.678233	-1.07661		1.02074	-3.67621	0.291807	-0.160127	0.391482	0.135753	-2.32656										-0.226059	-0.264925	0.626193	0.327796		0.671453		-0.329849	-0.0328042			0.564066
	1.26067	0.558614	-1.43248	1.13786	0.137571	0.899711	-0.036352		0.102477	-2.64369	0.0877325	-1.2176	0.167088	0.188692	-0.104396										-2.00688	0.480092	-0.103175	-0.0658869		0.538879		-0.29854	-0.836052			0.810576
	0.838255	0.601078	-2.32917	0.326722	0.359106	0.686717	-0.231104		-1.34099	-3.29073	0.830826	-0.414957	1.10386	0.723452	-2.17968										-1.71863	1.61051	0.1208	1.12768		0.661993		-1.1465	0.249974			0.459006
	0.130776	0.968198	-0.576699	0.618421	0.0597773	0.684457	0.441166		1.01918	-2.56508	0.891241	-1.46702	0.905569	-3.41346	-2.07561										-1.66856	-1.58572	-0.037631	1.1239		0.631203		0.0914816	0.858843			-1.1654
	0.737586	0.770517	-2.16666	1.02092	0.251655	1.06671	0.521684		-0.000952191	-2.40442	0.698873	-1.57988	0.984732	-0.0178634	-3.08617										-1.74049	0.181569	0.781819	-3.07097		0.0749162		-0.34219	0.419308			-0.345141
	0.0657037	0.380625	-1.89897	0.472367	-0.149185	0.934752	0.656092		0.360532	-2.18832	0.561927	0.544516	0.798491	-1.37006	-2.9196										-2.78631	0.0575969	0.170626	1.07232		0.407482		-1.96627	0.685389			-1.017
	0.93489	0.444609	0.38241	0.290365	0.143795	0.417511	0.298007		0.624131	-2.0469	1.11815	0.322137	0.357256	-3.01675	-0.654384										0.620529	-0.377543	0.281788	0.59104		0.545523		-0.744393	0.37361			-0.118803
	0.870198	0.392277	-1.40634	0.504476	0.602454	0.311042	0.13836		-1.77452	-3.30435	0.21668	-1.64893	0.310712	-1.95241	-3.37625										-2.34911	-0.986362	0.232386	1.37329		0.729683		-2.12885	0.680384			0.283161
	-0.34113	-0.363002	-0.692201	0.755935	0.332826	0.464677	0.482074		0.736176	-2.57371	0.250814	-2.90137	0.187982	0.142532	-1.17539										-1.97739	-0.880134	0.489126	0.868876		0.0774649		-1.4498	0.100227			0.43052
	0.433948	0.353669	-2.18086	0.635118	0.751035	-0.347494	0.355965		1.00336	-3.15932	-0.342468	0.77355	0.407996	-3.34679	-3.40506										0.608952	1.01153	0.288908	-0.0767461		0.49131		-0.16636	-0.0618881			0.174114
	0.466426	0.759351	-1.26736	0.482596	0.388885	0.702293	0.655214		-1.65562	-3.20114	0.97083	-1.48152	0.835539	-2.52023	-2.92267										-0.419981	0.0090989	0.520188	1.27781		0.139922		-0.749563	0.251645			0.17688
	0.534402	-0.35246	-1.38724	0.677816	0.0174557	0.538427	0.627857		0.651189	-1.97394	0.527828	0.166904	0.311709	-3.18152	-0.863987										-2.29742	-0.618126	-0.447733	0.505569		0.538436		-2.75352	0.157103			0.920544
	0.350413	0.656183	-2.01247	1.21147	0.532976	-0.0308363	1.28301		0.695876	-2.48819	0.821579	-0.695233	0.679305	-0.379843	-2.29294										-2.2987	0.877305	-0.0726575	0.556275		0.261776		-0.685327	0.151407			0.0195944
	0.340908	0.606233	-2.1245	1.22053	0.528244	0.628705	0.877423		0.535002	-3.25212	0.218934	0.161219	0.590985	-2.33404	-1.71691										-2.3197	-1.82217	0.149125	1.04077		0.318243		-0.155736	-0.153123			-1.52716
	0.286574	-0.590405	-1.97516	0.410111	-0.258018	0.74754	0.69658		-0.270059	-2.83474	0.439071	-0.538806	0.516265	-0.532402	-3.26891										-2.37659	-0.0156768	0.622543	0.294764		-0.0727767		0.557703	0.590494			0.44911
	-0.157667	0.895849	-1.96	0.373422	0.390676	0.851725	0.176775		0.378781	-2.86845	0.450103	-1.51393	0.593993	-2.3786	-3.11307										-2.027	-1.77385	0.508375	0.0645972		0.0448489		-0.466082	0.287866			-0.94751
	0.00592915	0.108004	-1.39117	1.49527	-0.384058	1.26237	0.537542		1.03024	-2.52995	0.451359	-0.327116	0.220962	-1.48739	-2.49356										0.98461	0.0594532	-0.391488	1.01403		0.665492		0.227271	-1.04542			-0.352036
	0.763316	-0.421865	-1.83807	0.878184	0.405248	0.579707	-1.05268		0.737818	-2.29306	0.776107	0.250143	0.408176	-0.393045	-2.99238										-2.39937	0.645691	0.276917	-0.0818337		0.301019		0.49811	0.608509			-1.34454
	0.6437	0.801402	-1.85914	0.381512	0.253596	0.437814	0.145382		0.693183	-3.32686	0.839322	-1.1026	0.972724	-2.55874	-2.17189										-1.50745	-1.22943	-0.00750971	-0.126306		0.0818763		-0.217186	0.602137			0.482204
	-0.0986498	0.910789	-1.5399	0.739132	0.324551	0.531558	0.656097		1.42975	-3.18418	0.0497861	-0.882196	0.620462	-2.9382	-0.979256										-2.05061	1.12191	-0.00157151	1.03367		-0.0476206		0.101093	0.516926			-1.84629
	0.664949	-2.75142	-0.981359	1.71282	0.414821	1.0257	0.561513		0.968441	-3.2787	0.215509	0.751329	-0.0330153	-0.317182	-3.37302										-0.17476	-1.66387	-0.0154382	0.72191		0.319641		-0.223493	0.392541			-0.0239909
	0.789272	-0.147298	-2.41116	0.594776	0.301587	0.334671	0.332544		0.809261	-2.20329	-0.489246	-1.09524	-0.293171	-2.94697	-0.503262										-1.5849	0.114986	0.128904	0.985852		0.486629		-0.581625	-0.79022			-0.0614183
	0.865458	0.639854	-1.99321	1.38912	-0.0100659	-0.138924	-0.119232		0.557452	-2.22378	0.144968	0.106482	0.346654	-0.437779	-3.19437										-1.61632	1.29036	0.36043	0.38865		0.553897		-0.453823	0.437995			0.428667
	0.284892	0.686266	-2.38044	0.26501	0.710307	1.17636	0.412498		0.606367	-1.93149	0.320772	-0.111199	0.794748	-1.98674	-1.40384										-0.886802	1.55452	0.175284	0.520748		0.744083		0.273553	0.501729			0.451016
	-0.173492	-3.00244	-2.00204	1.41534	0.255666	-0.410218	0.261777		-0.00644893	-2.26867	0.360724	0.458732	0.634599	-1.99558	-2.47725										-1.20011	-0.473825	-0.19218	0.349935		0.798117		0.404907	0.476061			0.376364
	1.14128	-0.346477	-2.06385	0.748969	-0.158202	-0.177101	0.924153		0.870112	-2.93306	0.17515	-0.0639533	0.767579	-2.66846	-2.39894										-1.7252	-0.929159	0.454991	0.438453		-0.0156206		-0.936269	0.497331			-0.306621
	0.11128	-1.81958	-1.59223	0.74801	0.239656	0.803163	-0.328293		-0.838806	-2.56548	1.27164	0.231258	0.554345	-1.86598	-0.641352										-0.781296	-1.09449	0.439714	0.410208		0.367176		-0.684782	-0.00720678			-1.59925
	0.320355	0.441291	-2.50247	1.17832	0.17305	0.27948	0.451558		0.369197	-2.20866	0.687458	-0.0907274	1.13845	-0.731383	-3.18969										-0.922456	-1.58318	-0.450567	0.522577		0.351819		0.104041	0.944739			0.0905314
	0.759229	-0.580169	-1.35532	0.766774	0.236287	0.398045	0.604986		1.1075	-2.13008	0.932167	0.403023	0.885652	0.620074	-2.99113										0.487559	-1.24907	0.191406	0.962197		0.0747941		-0.320053	0.160297			0.598321
	0.237195	-1.66345	-0.0131357	1.58323	0.446698	-0.133923	1.08331		0.236104	-2.0659	0.215567	-0.0447883	0.0431115	-2.0948	-2.83429										-2.00251	-1.25321	0.0474653	0.324235		-0.991049		-0.0750668	0.438318			0.644119
	0.299416	0.833108	-0.597838	0.125055	0.542363	0.399714	0.635537		0.800536	-2.02172	0.530291	-2.16276	0.38719	-2.10013	-2.54602										-1.90372	1.08127	0.650571	0.626131		0.676325		0.479447	0.418076			-0.91412
	0.554114	0.53381	-1.68471	1.16695	-0.230754	-0.360696	0.861146		0.439785	-1.69287	0.381941	-1.60624	0.182355	-1.27935	-3.20241										-1.76688	-1.29537	0.591848	-0.564892		0.122272		0.635931	0.0113315			0.944527
	0.717099	0.106054	0.653976	0.0840069	0.177074	-0.283641	-0.532622		1.04859	-1.84771	0.911495	0.0130821	0.362013	-2.84123	-1.52215										-1.44751	0.357589	0.116781	0.579784		0.171116		-0.0385139	0.635945			0.743673
	0.564272	-0.790023	-1.93027	1.50119	0.359678	0.243739	-0.315296		0.752945	0.290354	-0.243698	0.152183	1.10658	-2.25243	-2.71968										-1.08764	-1.82037	0.120913	0.288707		-1.73632		-0.371688	-0.322444			-1.18565
	0.565366	-0.991961	-2.52047	0.891042	0.760385	0.548205	0.631902		0.679041	-2.22908	1.14703	0.348917	0.545383	-2.54249	-3.18085										-2.28622	-1.64346	-0.140968	1.49991		0.357912		0.684843	0.940941			-0.799638
	-0.436437	0.848211	-1.64065	0.429348	0.032052	0.711397	0.75631		-0.0858292	-1.94906	0.703404	-0.35231	9.77053e-05	-1.36255	-2.2737										-1.55425	1.28061	0.261549	0.248176		0.211855		0.102163	-0.039238			-1.35256
	-0.108565	0.11667	-1.82518	0.741099	-0.612481	0.48187	0.716216		1.16772	-1.89372	0.796171	0.338007	1.19076	-3.04841	-2.7481										-1.40499	0.275609	-0.0710653	0.316232		-0.0547419		-0.144337	0.237424			0.552405
	-0.0252731	0.494931	-1.75502	1.09313	0.585881	0.700557	-0.504156		0.125217	-1.97802	-0.308331	-2.11263	0.580357	0.210714	-2.51761										-1.71678	-1.41398	-0.159136	0.564502		0.373902		-0.270698	0.368342			0.585295
	0.596684	0.999239	-1.31806	1.24234	0.878258	0.93148	0.135039		-1.09592	-2.55197	0.505025	0.0600323	0.339454	-2.14878	-0.554771										-2.08227	-0.0767085	0.186901	0.465533		0.265301		-1.52695	0.124828			0.716003
	0.848118	-0.805402	-1.44783	1.70496	-0.0494769	0.479372	0.432862		0.755251	-1.35821	0.952021	0.426861	0.760891	-0.171422	-3.10302										0.22209	1.68476	0.0198952	0.224725		0.214826		-0.576537	0.0959539			-0.420016
	0.35592	0.465378	-0.471461	1.51225	0.0554139	1.16856	1.11764		0.556449	-2.44917	0.10977	0.146482	-0.464111	-2.04257	-2.67001										-1.74951	0.823626	0.716299	0.424911		0.555528		0.0328173	0.702369			0.311864
	0.414442	0.353049	-1.77031	1.12209	0.0775191	0.355536	0.31474		0.400614	-2.28607	0.296166	-2.47088	0.108152	-2.42847	-0.614795										-1.83181	1.08031	-0.327809	0.0748102		0.672309		-2.1171	1.1319			0.473441
	0.638221	0.309179	-1.93739	0.442724	0.576398	0.00884493	-0.0196498		0.315893	-2.25546	1.25298	-2.16229	0.806255	-3.00327	-3.20663										-0.965252	-0.609095	0.00482246	0.411508		-1.2239		0.29133	0.307965			-1.00384
	0.321185	0.297903	-2.16921	1.34584	0.841798	0.498933	0.0243502		0.946607	-1.62805	0.489856	-0.125276	1.21683	-1.46328	-1.49375										-1.28692	-1.68199	0.241806	0.590911		0.154736		-0.199385	0.179861			0.247398
	0.0587107	0.73073	-1.90879	1.13845	0.381691	0.852549	-0.263534		0.92452	-1.98209	0.0181869	-0.387411	0.96786	-3.44959	-3.20239										-0.947303	0.700008	-0.00251204	-0.479538		0.878664		0.36555	0.773195			-0.600915
	0.677327	0.167577	-1.24495	1.01388	0.229912	1.04107	0.721901		-0.353068	-1.76228	0.695204	-0.871959	0.872425	-3.06576	-1.98002										-0.686561	0.486703	0.0368352	0.561298		-1.44156		-0.0260241	0.0573618			-0.181302
	0.724469	0.923354	-1.45285	0.119645	0.33724	-0.857414	1.00956		0.288151	-2.30914	0.0987143	-0.687518	0.0637633	-2.80425	-3.05446										-1.33718	0.922892	0.649316	0.0901575		0.0844558		-0.779868	0.389835			-0.123645
	0.995711	0.869786	-2.33598	0.516158	0.466113	-0.147053	0.910088		0.0230425	-2.60418	0.951197	0.31438	0.985798	-1.3172	-3.26136										-0.142498	0.141219	0.339511	0.829382		0.00867127		-0.115462	0.11658			0.337065
	1.10808	0.64857	-1.84931	1.32386	0.158235	-0.294265	0.410798		0.138445	-2.04546	0.579673	0.480954	0.821861	0.266475	-2.73059										0.768582	1.43947	0.834541	-0.351042		0.109795		-0.300161	-1.37199			0.137789
	0.509628	-1.76478	-1.29249	1.86344	0.665641	0.624841	0.678169		0.0720123	-1.93113	-0.214727	-0.117312	0.504865	0.0297197	-2.12149										-1.43623	-0.104863	0.0282808	0.152739		-0.07141		-0.807999	0.67932			-0.165624
	0.610989	-0.0531067	-1.30579	0.953614	0.274906	0.609723	0.532301		0.191968	-2.84209	0.338338	-0.108031	1.01144	-2.16729	-3.40215										-0.895542	-0.670554	0.262719	-1.46636		0.901161		-0.036678	-2.13787			0.367212
	0.302213	0.0139927	-2.25435	0.861119	0.368918	0.281092	-0.313828		0.170946	-1.59808	0.318846	0.0805673	0.861213	-1.99704	-3.13903										0.96985	-1.29964	0.409193	0.499382		0.520429		-0.161231	1.03327			0.307971
	-0.149364	-0.588173	-1.89517	1.35556	0.449856	0.680692	0.163146		-2.00429	-1.67807	0.639242	-0.605856	1.0685	-1.93793	-3.20034										0.63054	1.39414	0.0211595	0.674328		0.00418719		0.0798701	0.879552			0.964359
	0.574962	0.636444	-1.88364	-0.701758	-0.195788	-0.0220044	0.408758		0.830065	-2.19619	-0.444905	-0.0731412	0.732323	1.15075	-1.70187										-0.914152	-1.64549	0.251682	0.423471		-0.0948651		0.0606797	0.869733			-0.242479
	0.997917	0.612308	-1.47535	0.858053	0.308472	1.03299	1.08378		0.508697	-2.18588	-0.190662	0.131943	0.693148	-2.02308	-2.42605										0.0933275	0.917948	0.19747	0.447251		0.58598		0.325387	0.862636			-1.39263
	-0.240819	-0.0563738	-0.205992	0.145274	0.229206	0.526884	0.174571		-1.56379	-2.28439	0.202301	-0.686288	0.0801021	-3.63112	-0.930532										-0.560415	-1.15365	0.173697	0.467364		0.412883		-0.792936	1.40966			-0.959485
	0.729017	0.0512525	-1.82121	0.149219	-0.406463	0.51474	0.0282312		0.499712	-2.63897	0.416777	0.00646433	0.279494	-1.91406	-1.4412										0.75527	-1.17894	0.250173	1.03411		0.551879		-0.283149	0.779572			0.822662
	0.379874	-0.0247581	-2.06747	1.27426	0.812914	0.255496	0.207874		0.60637	-1.72247	0.661314	0.829553	0.918249	-3.52739	-0.189541										1.55112	-1.44769	0.0732295	-0.183741		-0.0422436		-0.595893	0.729335			0.0234994
	0.704011	0.200526	-2.31217	1.48835	-0.127789	0.598142	0.666101		0.474615	-1.76689	0.270011	-0.109835	0.648973	0.459869	-1.2844										0.146339	0.687145	0.183358	-0.152443		0.0868288		-0.221651	1.17276			-0.141741
	0.359042	-0.837445	-1.40193	0.908159	0.208941	0.269836	-0.000734492		-0.828069	-1.86287	0.501181	-1.77499	1.18101	0.112608	-0.0888728										-1.85135	1.6803	0.0768552	0.286908		0.840577		-0.0702885	0.954189			0.103202
	0.29652	-0.831401	0.208317	1.23699	0.298945	0.678743	-0.682541		1.01534	-1.90482	1.0075	-2.66557	0.794747	0.141973	0.116041										-1.30328	-1.28527	0.206989	0.777409		0.250574		-0.434127	0.963217			-0.634683
	0.489653	-1.46952	-2.67801	0.758786	0.568079	0.74911	0.481024		0.773652	-1.87971	0.710872	0.306726	0.346062	0.403231	-1.11053										0.726085	-0.876082	0.0426058	0.127798		0.195737		0.0197239	0.817948			0.00887344
	0.418316	0.0933534	-2.49222	0.839257	0.559128	0.610331	0.331634		0.648068	-2.17413	0.52764	-0.478615	0.757998	0.986592	-0.196109										0.537603	-2.61525	-0.00924202	0.5981		0.673991		-0.146964	0.734064			-0.47264
	0.667644	0.553723	-2.09347	0.433832	0.339954	0.711405	0.224731		0.864499	-2.90304	1.32891	-0.86481	0.770512	-1.92324	-3.31597										0.867248	0.949724	0.511079	0.354633		-2.40165		0.245171	-0.0471184			0.0132098
	0.742377	-0.155316	-2.16775	1.39069	0.236174	-0.0881378	1.09509		-2.1248	-2.56434	0.40605	0.388067	-0.849082	1.31842	-0.22433										0.0329309	-0.131895	-0.0465545	0.288443		-1.2529		0.217813	0.384154			0.826363
	0.168518	0.421429	-2.0945	0.705913	0.741232	-0.117472	0.231648		-0.693263	-3.43161	0.545559	-1.90335	0.659824	-2.08673	-0.730036										0.804371	1.01947	0.743047	0.652006		0.0564566		-0.00233024	0.699847			-0.837837
	-0.168352	0.273678	-0.770667	0.306081	0.499775	0.26978	0.629365		0.542312	-1.66994	0.435788	0.318308	0.420866	0.892422	-2.43441										-1.30158	-0.802256	-0.475332	0.652011		0.8988		0.629026	1.0848			0.29855
	0.0531023	-0.0899623	-1.76754	0.667894	0.603398	0.250401	-0.0770493		0.285644	-2.09631	0.870733	-0.360508	0.790992	-0.206306	-0.00081746										-1.72288	-0.749605	0.0744683	0.680783		0.626566		-0.0228268	1.09593			-0.249143
	0.256431	-1.32867	-0.651228	1.37955	-0.0270866	0.173349	-0.130964		0.737807	-2.30867	0.505834	-0.152392	0.261642	0.481639	-0.485705										1.49587	1.53753	-0.0474586	0.0714324		0.00620881		-0.828014	0.496775			0.312861
	-0.18795	1.39327	-1.40002	1.03409	0.942052	0.18188	0.486098		-3.32376	-2.32323	0.572121	-0.256854	0.954365	0.622642	-0.324213										1.46693	-1.56623	0.168852	0.648886		0.747643		0.127787	-0.0475232			0.473356
	0.530703	-0.252183	-1.95562	0.0170171	0.579228	1.08516	0.182308		0.492255	-2.76331	1.23236	0.0269375	0.663085	0.35093	-1.35932										-0.201029	0.255084	-0.280191	0.820494		0.939188		0.258452	0.379768			0.693849
	-0.352087	-0.230688	-1.30325	1.01905	-0.250201	0.265155	0.040365		-2.84685	0.356673	0.882709	-1.08257	0.973674	0.018527	0.0104704										-1.48865	1.51683	0.377578	0.161825		0.401953		0.366199	0.934427			-0.928085
	0.0610629	-1.54416	-1.56717	1.23015	-0.0547744	0.705147	0.988346		-2.73885	-2.41702	0.674362	-1.74453	0.378758	0.436728	-0.39519										-2.02504	-0.824026	0.362809	0.0637937		-0.0367373		0.0437512	0.301515			0.667797
	-0.565261	-1.17186	-0.53475	0.702423	0.611155	-0.012756	0.437586		-3.34554	-2.0434	0.313848	-2.06057	0.55383	-0.500626	-1.15057										-0.303764	-1.83159	-0.037938	0.45359		0.447089		0.0292924	0.258237			0.216315
	0.263486	-0.127891	-1.45403	0.222923	0.552921	0.917273	0.591505		0.350566	-1.55315	0.751989	-0.304423	0.686161	0.884733	-1.86867										1.14793	-1.1338	0.707777	0.706491		-0.670447		0.0704749	1.26436			0.52017
	0.616969	1.23013	-1.89214	0.0948815	0.225118	0.731578	1.08651		0.63388	-2.40121	0.480043	-2.26786	0.523628	-1.83794	-0.855537										-0.992283	1.35574	0.473634	1.02385		0.0947135		0.073173	0.954925			0.171816
	0.337281	-0.590217	-2.74239	0.445137	0.367977	0.884682	0.17888		0.117576	-1.95466	0.991802	-1.29395	0.939008	-2.29285	-2.6611										-0.406959	-1.26967	0.369501	-1.01365		0.731411		0.273009	-0.335548			0.491537
	0.997151	-0.0960148	0.342927	1.95862	0.667634	0.686505	0.500432		0.548134	-1.93935	0.0966765	-0.230997	0.205441	-1.95617	-0.10511										0.65012	-0.629641	-0.543657	0.287011		0.349568		0.0251895	1.18242			0.340568
	0.407839	-0.818736	-0.578669	1.76762	0.0572221	0.861754	0.299133		-0.027424	-1.16982	-0.137671	-1.46462	0.955132	-2.46674	-0.352482										0.469392	0.213686	-0.716944	0.310334		0.148128		-1.38761	0.864238			-0.102038
	0.234245	0.707246	-1.2023	1.44167	-0.219957	0.479412	0.279039		-1.88663	-2.27103	-0.0619428	-0.0637475	0.508312	0.141676	-0.352786										-0.923573	1.64162	0.222227	0.533273		0.703164		0.322062	1.00351			-1.45091
	0.249292	-1.43183	-1.85534	0.649052	0.198932	1.0052	0.49533		-2.87316	-2.23229	0.133852	0.0549595	0.994468	-2.3091	-0.746805										0.38696	-1.78529	-0.151573	0.490991		0.262008		0.0570842	0.993976			0.78807
	0.485791	-0.871467	-1.72003	1.24662	-0.197946	0.301653	0.723649		0.843358	-1.84909	-0.550798	-0.200359	0.139927	-1.37096	-0.822937										0.738375	-1.1763	-0.67678	-0.427956		-0.329055		-0.568896	0.410702			0.598497
	0.552134	-2.5689	-1.90966	1.51076	-0.331248	0.961197	0.536985		-2.03696	-2.18833	-0.098319	-0.0947236	0.767437	0.659195	-2.17912										0.809526	1.30512	-0.116338	-0.803055		0.615708		0.619256	1.15463			0.785161
	0.0508494	0.165769	-2.47907	0.890838	0.311209	0.51621	0.303093		-1.23212	-1.78738	0.781988	0.228877	0.335474	0.321106	0.292837										1.13575	-1.60683	-0.624891	1.06685		-0.0751732		0.403286	0.284855			-1.27171
	0.529989	0.0152801	-1.89129	0.41212	0.137204	0.475228	1.15113		-2.49139	-3.38123	0.167377	-2.26614	0.40563	0.305214	-0.830106										0.287534	-1.42633	0.123877	0.935009		0.739034		-0.307212	1.36599			0.991979
	0.774381	0.211069	-2.1579	1.24837	0.276867	0.255823	-0.207441		0.368925	-2.08712	0.913562	0.503193	0.661346	-2.68018	-0.068223										0.289355	0.651704	-0.132725	-0.0820014		0.128732		0.1385	-0.617591			0.328681
	0.138914	-0.385692	-1.75756	0.550156	-1.06007	0.732964	0.715357		0.445897	-2.04507	-0.571644	-1.33791	0.481069	-1.75849	-1.25602										0.488463	1.5995	-0.135254	-3.48148		-2.19061		0.0781105	1.33596			0.796074
	1.17001	0.115701	-0.655051	1.431	0.233285	0.909847	-0.0918927		-1.40328	0.678154	0.341775	-0.282084	0.267158	-2.52362	-1.02141										-1.11525	1.94837	0.185499	0.654592		0.305205		-0.384528	0.00948404			0.748939
	0.160497	-0.0468758	-1.3341	0.226764	0.155704	0.625563	0.660907		-2.6373	-2.48937	0.753759	0.173377	0.73832	0.0498078	-1.71745										-1.19871	0.060816	0.009555	1.08513		-0.0802424		-0.175701	0.590628			0.629802
	0.191702	-0.0237343	-2.16941	0.20792	0.0516618	0.215375	0.18335		0.43136	-2.13307	0.495989	0.327244	0.44772	-1.66309	-0.226075										0.675714	-1.23931	-0.0740321	0.832054		0.105867		-2.00275	0.770237			-0.231044
	-1.25247	-0.636047	-1.65202	1.35462	0.351875	0.0401164	0.705824		-0.463497	-1.47741	-0.0716788	0.13958	0.815143	0.381472	-3.10686										0.655217	0.803332	0.74803	-1.81435		0.229691		-0.577128	0.54071			0.372344
	0.250828	-1.23698	-1.43158	0.915084	-0.0403327	-0.266031	0.116848		-2.8524	-2.09776	1.01751	-1.86538	0.59658	0.239797	-0.508399										1.10923	-0.937242	-0.0280606	0.922792		-0.0580548		-0.288961	0.379256			-0.487341
	-0.105426	-0.532803	-1.86627	0.937676	0.250817	1.23876	-1.52956		-3.15066	-1.95418	-0.18953	-0.955358	0.543789	0.747139	-1.51349										-0.890661	1.58965	0.328233	0.256581		0.345321		-0.359911	0.952151			0.3
	0.849434	0.3464	-0.124032	1.15266	0.279424	0.180887	0.065468		0.682023	-3.81356	0.738905	-1.5291	0.968455	-1.96279	-0.161285										-1.70055	-1.11774	0.042427	0.455046		0.631542		0.279932	0.880331			-1.354
	0.768546	0.151981	-2.29247	1.15619	0.468524	0.170613	0.117287		0.854796	-1.97777	1.19248	0.214407	0.785139	-0.102486	-1.82164										-0.427788	-0.0665762	0.792712	1.04978		0.685294		0.315691	-0.0759571			-1.87318
	0.669465	-0.953224	-1.88704	0.782223	0.523797	-0.374225	1.33937		-2.52184	-2.41225	0.874183	-3.3782	0.769881	-2.87695	-0.91991										-1.6172	1.54798	-0.362524	0.642223		0.210679		-0.26068	1.38397			-1.30909
	-0.49223	-0.444182	-2.08812	1.56345	-0.225687	0.455828	-0.738858		-2.7062	-3.40158	1.071	-0.246663	0.594915	0.624289	-0.372129										-1.38135	-1.05807	0.227189	0.700922		-2.095		0.47459	1.19807			0.488119
	0.643172	-0.640147	-2.22777	0.928406	-0.168541	0.464832	0.99366		-1.31229	-2.17617	0.558879	0.85577	0.473087	0.343113	-0.874068										0.789487	-1.19647	0.436383	-0.817211		0.791015		0.169503	1.08424			0.9054
	0.483225	-0.362078	-2.7491	1.03792	0.714535	1.02715	0.776399		0.787098	-2.50746	-0.205897	-0.165465	0.217061	-0.271909	-1.15638										0.702285	-1.4698	-0.513154	1.12985		0.481428		-0.339499	0.88451			0.3631
	1.1866	1.05324	-2.37914	-0.168087	0.0484981	0.534009	1.10081		0.394485	-2.51574	0.943322	0.332319	0.730994	-2.61479	-3.2486										0.502825	-1.4192	0.219099	-0.899369		0.876847		-1.09024	0.57645			0.647996
	0.512991	0.642293	-2.34551	1.4636	0.495404	-0.726248	0.213558		0.240311	-2.8403	0.600611	-0.071429	0.38848	-0.614501	-0.517755										0.323376	1.93712	0.00846646	0.692554		-1.62646		0.306055	0.644757			0.599647
	0.0769338	-0.157779	-1.93968	0.446894	0.751771	1.05257	0.434295		0.393409	-2.08359	0.142493	0.026241	0.507418	-0.724247	-0.314938										-0.833051	0.109262	0.196385	0.536243		-0.064758		-0.713137	1.00862			-2.68276
	0.258233	-1.93839	-1.88328	0.920848	0.291307	0.921163	0.822136		0.440399	-1.98241	0.15376	0.651241	0.580308	-0.287316	-0.964858										0.57093	-1.65403	-0.341443	-0.633822		0.217369		-0.368674	0.47775			-0.60795
	0.512418	-1.4228	-2.13865	1.69946	-0.278375	0.637021	0.503236		-1.89107	-2.13925	0.171914	-0.156949	0.566517	0.767574	-1.73758										0.376017	-0.754094	-0.672094	1.0347		0.336875		0.968231	1.12395			1.11168
	-0.757175	-0.154228	-2.83373	1.16017	0.597862	0.529706	-0.24994		1.08617	-2.22653	0.0903156	-2.49984	0.476575	0.857586	-0.54902										0.496399	-0.938666	-0.204484	0.521621		-0.243521		0.309544	0.91393			-0.396029
	0.121724	0.541304	-1.66871	0.840961	0.419592	0.532565	0.112676		0.520887	-2.30282	0.150846	1.27697	0.295617	-2.01343	-1.19359										-1.77577	-1.06562	0.709677	0.900557		0.189263		0.396978	1.0401			0.302434
	-0.361903	0.572823	-1.94038	1.09645	0.336402	0.568516	0.194488		-0.990001	-2.29536	1.08827	-0.992659	0.42794	-0.526516	-2.25758										-1.48203	-0.531432	-0.372864	0.947437		0.927425		-0.250509	1.34048			-0.636531
	0.610452	-0.595279	-1.33142	1.49455	0.364424	0.516562	0.397667		0.892372	-2.28274	0.701009	0.205873	0.553966	0.844935	-0.265901										1.12201	-1.18921	0.357014	0.0189837		-0.106571		-0.128093	0.790982			0.185702
	-0.417952	0.889287	-0.644493	0.369803	0.714037	0.399003	1.37062		0.824232	-2.07957	0.336763	-2.48841	0.44217	-0.0175919	-1.29716										1.15219	-0.758019	-0.0438155	0.0507787		-0.89272		0.0930131	0.275853			0.0625778
	0.683241	-0.487413	-1.95458	0.411192	0.186249	0.721322	0.926441		0.450567	-2.03646	0.142176	-0.78704	1.10787	-1.1038	-0.378487										0.738753	0.499975	0.0260992	0.0488301		0.179117		-0.703168	0.619597			0.127905
	1.28971	-0.0880946	-0.66814	0.355059	0.388901	0.774051	1.06219		0.416845	-2.66219	0.572301	0.526023	0.539004	0.37497	-0.206401										0.432605	0.368536	-0.231403	0.829955		-0.43306		-1.35211	-0.326083			0.251386
	1.19147	0.575642	-1.95622	0.675561	0.243162	-0.0959383	0.209376		0.984172	-2.81152	-0.204927	-1.07869	0.890019	-2.35299	-0.297832										-2.38659	-1.3228	-0.759362	0.439926		0.700671		-0.311818	1.04812			0.94178
	0.893124	-0.925948	-1.19574	0.493125	0.720604	1.21374	-0.000830383		-1.27857	-2.31489	1.09276	0.475526	0.122689	-2.88076	0.154129										-0.532122	-0.180995	-0.484893	0.56623		0.811406		0.681553	0.430366			0.100249
	0.776782	1.04702	-0.933725	1.2721	0.653321	0.457737	0.139754		0.554755	-2.13851	0.322094	0.113367	0.844617	-1.66548	-0.743973										-0.826229	-1.89034	0.535481	0.0551378		-0.16135		0.145736	0.834902			0.244648
	0.0351451	-0.564407	-2.64945	0.687581	0.39718	0.63787	0.606077		-0.284802	-2.76048	0.543726	-0.196164	1.21011	0.513377	-1.84974										-1.46842	1.24073	0.172784	0.945706		0.787517		-0.851524	0.454941			0.709983
	0.657107	0.128071	-2.18655	1.24845	0.591206	0.258259	0.634471		0.530086	-2.50858	0.132651	0.392042	0.911612	0.982001	-0.456435										0.573111	-0.183873	0.235318	0.698313		1.17889		0.130016	0.992506			-0.02935
	-0.161596	-0.261161	-1.61891	0.899674	0.248505	1.18329	0.286673		0.935219	-2.41821	0.545235	0.0633371	1.22992	-0.529906	-0.27416										-2.01498	-0.775627	0.221843	0.60031		0.241514		0.168461	0.711564			0.37259
	1.12316	0.534137	-2.25588	0.19418	0.863475	-0.151382	0.694372		0.100412	0.73986	-1.26227	-0.0591193	0.078767	-2.65982	0.191442										0.0247869	-0.778487	-0.168929	0.521602		0.181156		-0.349188	0.784796			1.10807
	0.149942	0.211993	-1.56145	1.27111	0.459155	0.701363	0.538277		0.923199	-1.89533	0.335061	-0.76593	0.795054	-2.52914	-2.52018										-2.01751	-1.74186	0.086563	-0.0793388		0.0213481		-0.550679	1.04614			-0.822722
	0.538767	-0.972517	-2.11483	0.918981	0.623433	0.981285	0.652095		0.490931	-2.33414	0.669522	0.183258	1.14178	-2.52858	0.0364277										0.281803	-1.65218	0.316403	-0.0887861		-0.0130732		-1.71671	0.717768			0.707531
	0.760906	-1.09388	-0.235855	0.713563	0.594459	1.11103	1.25741		-1.2913	-2.0216	0.710781	0.974735	0.925013	-2.26309	-3.07544										-0.768999	-0.50295	-0.20934	0.986829		0.559254		-0.0813011	0.87029			0.330668
	0.575758	-0.0875133	-1.65487	0.910248	0.233364	0.777138	0.72891		0.647182	-2.24733	0.519511	-2.64726	0.839032	-2.07508	-0.37211										0.486565	0.744596	0.560381	0.368453		-0.0417562		0.122181	0.795485			0.673222
	0.995522	0.948122	-1.30126	0.359867	0.0665212	0.68668	0.596539		0.132556	-2.45929	0.736038	0.23695	0.556488	0.598022	-0.686336										1.05095	1.24299	0.108285	0.542118		0.476884		0.169019	0.781582			0.852105
	0.520387	0.80327	-2.06616	1.4825	0.73608	0.254821	0.776963		0.612805	-2.31123	0.827553	-1.6882	0.488912	-2.15996	-0.300921										-1.32712	1.6371	-0.270125	-0.529852		-0.112862		-0.343532	1.12302			0.199614
	0.430512	0.482791	-0.845221	0.431044	0.184905	0.572192	0.530578		0.447719	-2.00117	0.45869	0.0150767	0.387298	-1.43018	-1.24026										0.908788	-1.72225	-0.441585	0.385875		0.596491		0.516282	1.15906			0.704087
	0.257962	-0.648653	-1.12222	1.62445	-0.716423	0.302442	0.854171		0.500597	-3.18943	0.501683	0.284553	0.687272	-2.01244	-0.995876										-1.61389	-1.50723	0.270118	0.200895		0.201148		0.332266	0.163942			0.843144
	0.508781	0.150193	-0.614083	1.02935	0.172095	0.0674752	0.712562		-1.70655	-2.16908	0.487298	0.183022	0.412179	0.392906	-0.142782										0.450488	-1.58387	0.350095	0.0670132		0.851984		-0.11504	0.463007			0.354075
	1.08144	-0.157586	-1.45205	0.567197	0.273225	0.518094	0.493961		0.466852	-2.251	0.681174	-0.765119	0.724198	-2.54358	-1.36485										-2.26566	-0.0653092	-0.0358509	-0.0964117		0.694059		-2.14909	-0.00798989			0.168972
	1.14449	0.516633	0.0579767	1.61447	-0.235092	0.769066	1.04995		-3.07749	-2.09398	0.696925	0.00277753	-0.16995	0.608286	0.257877										0.205301	-0.864089	0.351799	0.472083		0.0435415		0.10803	0.782713			0.260116
	1.03958	-0.57294	-2.63865	1.60016	0.0958445	0.64545	0.422914		0.675047	-1.85327	0.281659	0.497871	0.295585	-0.00155094	0.22934										-0.158763	-0.821909	0.102868	0.897429		-0.0395093		-0.847265	0.690963			-0.743792
	0.373546	-0.258166	-1.4582	0.960595	0.562478	-1.91248	0.201581		0.355322	-2.26597	0.27832	-2.66667	0.47065	-1.25736	-0.973048										-1.82194	1.56769	-1.07749	1.13681		0.569363		0.399209	1.19218			0.577983
	0.802286	0.500337	-2.57332	-0.727325	0.219122	0.263149	-0.0399125		0.778282	-1.72528	0.959276	-0.891561	0.748247	0.496987	-1.5661										-0.242958	-1.13184	0.0505634	0.0510687		-0.250177		0.0172037	0.412443			-0.477342
	0.742381	-0.226873	-1.97953	0.672747	0.633326	0.167116	0.173171		0.731287	-2.28728	0.640491	-1.87527	0.346195	0.933558	-0.682307										0.0863136	1.92922	-0.0310284	0.236613		0.552085		-0.0707375	1.26362			0.809638
	0.741921	0.453927	0.102581	0.772504	0.522322	-0.469843	0.556341		0.675896	-2.38315	-0.555376	0.675128	0.586514	0.388649	0.0612523										0.0197903	-0.744885	-0.0331328	-1.199		0.0104043		-0.468165	0.719687			0.940788
	0.243992	-0.141984	-1.37156	0.902434	0.708119	0.749819	0.497679		1.00445	-2.2582	1.02601	-0.336134	0.0294102	0.983711	-0.818549										0.5896	0.912218	0.370163	-2.34478		-3.58579		-0.369117	0.720329			0.174458
	0.563633	0.887902	-1.54456	0.613085	0.274756	0.83345	0.0802223		0.981656	-2.92325	0.303191	0.342594	0.730685	-1.87108	-0.960379										1.0863	-1.90758	0.21597	0.958389		-2.19732		-0.683651	0.435212			0.917739
	0.56166	0.384628	-2.42027	0.625763	0.294603	0.685337	0.539365		0.931273	-2.89358	0.160454	-0.84813	0.109227	0.486681	-0.443913										-1.76023	-1.04253	-0.56498	0.429037		-3.9022		0.103243	0.261975			0.837238
	0.413478	0.222464	-1.83594	-0.275216	0.410992	0.37456	0.648361		0.431626	-2.34381	0.423389	0.0731991	0.460414	-1.0237	0.0540071										-0.377549	0.397715	0.243815	0.734676		-3.1057		0.178591	0.973679			0.171546
	1.02054	0.0289464	-2.70361	1.1462	0.654961	0.825053	0.0810379		1.09426	-3.75241	0.754392	-2.57054	1.10285	0.650442	-0.974476										-0.0818529	1.36361	0.3825	0.547246		-3.73322		0.449419	-2.50018			0.200099
	0.0790303	-0.119155	-1.93058	1.24176	0.40514	0.762973	0.0307389		1.04553	-1.90867	0.556273	-0.381585	0.696826	0.523219	-1.78532										-0.404507	1.00326	0.0377977	0.688811		-3.73178		0.517205	0.588263			0.33703
	0.638155	-0.227346	-1.65884	0.978612	0.0135833	0.741799	0.581129		-2.20808	-2.86447	0.173305	0.380101	1.11578	0.396197	-1.89726										-0.760735	-0.573187	0.0295161	0.97566		-3.8844		0.244379	0.686198			-0.209565
	0.627703	-0.0858941	-0.662276	-0.560806	0.478587	0.50062	0.520048		0.234989	-2.10338	0.191537	0.676229	0.196577	0.247831	-2.41806										-1.66192	0.227892	0.301591	-0.117028		-3.67695		0.120157	0.60499			0.334773
	0.885272	0.478461	-2.30462	0.663502	-0.00997015	0.38231	0.960638		0.941149	-1.54223	0.397046	-0.775593	-0.129096	0.44367	-0.420029										0.322634	1.8878	-0.347525	0.297462		-3.76532		-0.182949	0.901671			0.875121
	0.173363	0.295964	-2.14031	0.210014	0.382692	-2.41399	0.743905		0.718702	-1.94969	0.334696	-0.957929	0.937612	0.112114	-1.48919										-1.55438	-0.956739	-0.0797601	0.738696		-4.03599		-1.15625	-2.50947			-0.816253
	0.502024	-0.226056	-2.45714	1.54844	0.619005	0.414092	-0.492388		0.802004	0.155754	1.00535	0.300139	0.867728	0.766185	-1.266										0.421223	0.649604	0.0410265	-0.0107485		-2.99372		-0.501388	0.776217			-0.228807
	0.317443	0.645754	-1.85424	1.23254	-0.230498	0.102704	0.679567		0.0998964	-2.22502	0.775918	-1.15767	0.781053	0.456821	-2.04849										0.273343	-0.892689	-1.4802	1.06903		-3.74157		-0.055618	-0.365981			0.809247
	0.850068	0.329061	-1.52257	-0.370416	0.732483	0.289647	0.804395		0.831521	-2.13702	0.425201	0.59436	0.243272	0.633009	-0.42511										-1.52264	1.37773	0.527248	-1.33041		-3.47078		-0.479683	0.200198			0.517587
	0.0354702	-1.38143	-1.81463	0.548427	0.476133	0.873077	0.490402		0.398613	-2.59905	-0.600966	-0.384204	0.617687	0.397595	-1.05963										0.00773157	-1.47482	0.118126	0.88353		-3.88656		-0.455646	0.802536			0.596566
	1.1004	0.205606	-2.42544	0.62193	0.940372	0.29059	0.606046		0.228024	-2.98695	0.705592	0.0372727	0.469211	0.409706	-1.36855										-1.78153	-1.29947	-0.0874517	0.473936		-3.41298		-0.0459987	0.779577			0.574595
	0.323283	0.781881	-1.37692	0.583145	0.372566	0.502342	1.28318		-0.253541	-2.85291	0.93128	-1.44219	0.90538	-0.0977937	-2.27337										0.817026	1.62863	0.129261	0.597781		-3.17049		0.503023	0.200281			0.572646
	0.820539	0.681094	-2.3126	0.169565	0.722221	0.199483	0.8179		0.928247	-1.87715	1.10393	0.0829612	0.730025	0.592136	-1.12083										-1.53405	-1.28761	0.036741	0.260837		-3.7733		-1.07078	0.685543			0.187425
	0.583305	-1.81479	-1.70227	0.457734	0.10704	0.312551	1.2761		0.831737	-1.98737	0.54442	0.129152	0.778229	-0.11695	-0.776444										-0.135745	1.2735	-0.766752	-0.199118		-3.71223		-0.416799	0.641567			0.469708
	0.161505	0.544523	-2.22947	0.540787	0.196291	0.81415	0.710171		0.848277	-1.97341	0.766396	-0.0727697	0.739924	0.490704	-1.75764										-0.573745	-0.166731	0.304699	0.880355		-3.32282		0.544314	0.0367395			-0.0161437
	0.718995	-0.594045	-1.89378	0.668227	-1.04436	0.599032	-1.7631		-0.49944	-2.10862	0.489794	-0.0159261	0.605396	1.15248	-0.635063										0.334831	0.66176	0.39784	0.350893		-2.89688		0.413795	0.705315			0.0446119
	0.93207	-1.24533	-1.74212	0.886689	0.214928	0.394006	0.211524		0.620627	-2.11021	0.299443	-0.736784	0.760817	0.814979	0.41783										-0.978331	-0.919951	0.119131	-1.81574		-3.64874		0.118318	1.02809			1.00691
	0.0447185	0.806601	-2.21531	0.317309	0.237237	-1.50601	-2.40991		0.619763	-1.92358	0.197911	-2.44012	-0.846133	1.12458	-0.09648										-0.613497	0.363605	-0.599864	1.07304		-3.86422		-0.0614899	-0.276124			0.95166
	1.02837	-0.0905716	-2.44213	0.299018	0.406513	-0.319254	-3.8374		-2.34569	-2.45665	0.959514	-1.33434	0.645737	-1.21356	-0.0917234										0.661499	-0.809621	0.270964	0.814207		-3.57418		0.0195906	0.565406			0.417907
	-0.305478	0.850335	-2.44159	-1.32172	0.559631	-0.118403	-4.93586		0.582035	-1.42983	0.485255	-0.152865	0.486634	0.938636	-0.993519										-1.95941	0.128291	0.112066	0.712493		-3.51906		-0.124368	0.448447			0.36968
	0.777338	-0.564154	-1.81613	0.583933	0.451623	0.813367	1.05316		0.772406	-1.61544	0.722694	-0.32762	0.645781	-0.243747	-0.571958										-0.832067	-0.19225	0.475877	1.04657		-3.62923		0.220679	0.604055			0.0327324
	0.293485	-2.74999	0.806716	-0.230717	0.244068	0.275906	-3.1266		0.415505	-2.57664	0.095207	-0.71665	-0.904908	0.607699	-0.554227										1.00134	0.586537	0.0723999	-0.166309		-3.49776		0.0296203	0.403642			0.66822
	-0.830087	0.341982	-2.20006	0.811254	0.163294	0.822088	-4.15596		0.150508	-2.31147	1.05074	-0.162384	0.284232	-1.79906	-1.11485										0.709618	0.14386	0.233734	0.522546		-3.11059		-0.614749	0.993781			0.356215
	0.120643	-0.425551	-2.07862	-1.42616	0.335022	0.683934	1.2855		0.623788	-2.0352	0.959658	0.0418011	0.826316	0.0275844	-1.30562										0.508802	-0.0347176	-0.213572	0.961355		-2.58177		0.147997	0.6846			0.781912
	-1.09178	-1.30199	-2.68807	0.569932	0.600004	0.0544786	1.05805		0.761959	-2.27091	0.918322	0.237355	-0.780425	0.234099	-0.0825565										0.155677	0.732982	-0.328657	1.05684		-1.9438		-0.0256137	0.59595			0.238115
	1.07673	0.00834676	-1.94621	-1.32109	-0.183976	0.485294	1.24918		-0.487521	-2.00404	0.515048	-0.382799	0.363905	0.196504	0.413815										0.311724	-0.387145	-0.0388477	-0.814368		-3.64005		0.127148	0.890337			0.882248
	0.507206	0.0510622	-2.06293	-0.391378	0.0273158	1.06702	0.635257		0.698053	-1.79189	0.522034	0.409008	0.169638	0.631992	-0.322014										-1.74097	0.595851	0.570066	0.325965		-3.45404		-0.213244	0.715163			0.28863
	-1.72805	-0.519035	-1.93739	0.53114	0.605815	0.316939	0.997394		0.342454	-2.29626	-0.521508	-1.72401	-1.03782	0.514016	-2.77015										1.09391	-1.00629	-0.339695	0.806998		-2.68378		-0.523527	0.335653			0.895823
	-1.45189	-1.94281	-0.381208	-1.2372	-0.579733	0.333094	0.248124		1.20109	-2.06762	0.45188	0.493315	0.611142	0.265538	0.00134336										0.424268	0.115681	0.111739	0.0273945		-3.2601		-0.234927	0.555876			0.308515
	0.109443	0.603194	-1.91595	-1.04336	0.223524	0.919593	1.28068		0.242381	-2.14601	0.818954	-1.89154	0.0671375	-0.636922	-0.720728										-1.76026	0.664348	0.193295	0.40365		-3.62512		0.0748676	0.564178			0.495549
	-0.823218	0.325179	-1.82143	0.998292	0.688788	0.0995432	0.1287		0.867779	-2.20235	0.698679	0.733953	0.32686	0.0954243	-0.469525										0.84604	-1.02403	-0.326533	0.100928		-3.0735		0.314336	0.561765			0.343924
	-1.04405	0.211434	-2.066	1.0958	-0.0784387	0.72158	1.03331		0.915876	-1.88202	0.934603	-2.03074	1.25856	-2.13757	-2.13526										0.558426	0.656778	-0.187212	0.576015		-2.71966		0.409072	0.393566			-0.0157302
	0.500883	-0.0835109	-2.27706	-0.221923	0.281291	0.958172	0.933493		0.313791	-2.134	0.665458	-2.64594	0.44673	-0.623208	-1.04127										-0.81348	-0.0321549	0.563732	0.804617		-3.62562		0.132564	-0.100196			0.526286
	-0.96337	-0.259255	-2.57567	1.28299	-0.504035	0.479816	1.11166		0.897445	-3.53128	0.506198	-0.92167	0.522754	0.61337	-0.633423										0.781845	0.678369	-0.175829	-0.09178		-2.87932		-0.162474	-0.166561			0.493243
	-1.66808	-0.807266	-1.64456	1.55666	-0.0145635	0.235068	1.426		0.194396	-2.52117	0.322553	-0.324921	0.813953	0.90099	-3.1189										-1.44057	0.806215	-0.0670598	0.494005		-3.25924		0.0933436	0.643897			-0.444411
	-1.7756	0.130994	-1.9262	-0.0749795	0.361707	0.236278	0.600649		-0.180936	-2.33587	0.253624	-0.122204	-2.02752	-0.0709962	-0.633044										0.212709	-0.0823142	0.225283	1.26988		-2.79998		-0.611186	1.09177			0.635014
	-1.77661	0.618651	-0.266991	-0.0816436	0.263642	0.507574	1.22144		0.762283	-0.974692	-0.117813	1.09999	0.253437	0.552995	-0.223786										0.381368	0.206111	0.488255	0.873444		-3.52962		-0.668733	0.88264			0.498907
	1.0933	0.277308	-2.51114	1.06252	0.126847	0.148049	0.869226		0.980689	-1.42087	1.00499	-1.19244	0.400092	-0.560473	-2.40208										-1.85616	1.19418	0.158462	0.427488		-3.76547		0.251326	0.849945			0.467914
	-1.76683	0.232249	-1.18686	1.2555	-0.130612	0.303263	1.38286		0.608486	-2.18451	0.244723	-0.44654	0.528079	-1.15326	-1.01572										-1.35618	0.0224523	0.0928336	0.565352		-3.87845		-0.0723878	0.264155			0.253757
	-1.62796	0.659013	-2.04864	0.733489	0.0530469	0.421789	0.698652		0.786741	-2.14461	0.415627	0.175767	0.647528	0.287484	-3.46362										1.26932	0.208575	-0.0162124	0.314849		-3.76562		-0.358561	0.497521			0.664964
	-0.403779	-0.89971	-0.301669	1.17028	-0.0623912	0.95084	1.06771		0.618481	-2.66229	0.248755	-0.842469	0.352732	0.301866	-0.549363										-2.10776	-1.42852	0.454813	0.638663		-3.57515		-0.93535	0.513822			0.998918
	-1.58002	-0.718648	-3.36945	0.674826	0.161982	0.536232	0.473091		0.597614	-2.3548	0.382469	0.212156	0.377483	0.74123	-1.27028										-0.773792	-1.4195	0.336562	0.270847		-3.62457		-0.355774	1.16869			0.579098
	-0.405017	-0.0401399	-2.46496	1.39667	0.0259859	0.453335	0.543917		-0.00832966	-3.1418	0.459583	-1.01488	0.743265	0.851747	-0.364165										0.53624	-0.0467366	0.387644	0.880523		-2.12235		-0.0475045	0.337783			-1.34656
	-0.335927	0.548639	-3.55037	1.40505	0.251296	0.502107	0.855747		0.253846	-1.84113	0.405359	0.0265496	-0.139828	0.24341	-0.725854										0.399144	-0.526243	0.19402	0.780544		-3.76477		-0.388036	0.295286			0.257354
	0.846706	0.810595	-2.641	0.464548	-0.0906392	0.358727	0.752489		0.944997	0.611092	0.953469	-2.51716	0.678314	0.832332	-1.25674										0.704895	-1.5749	-0.684266	0.332393		-2.3285		0.556194	0.24889			0.343583
	0.00728423	0.51042	-1.85381	0.567845	0.256631	0.417809	0.457997		1.08456	-2.02889	0.657851	0.246765	0.516462	0.457095	0.0936178										0.220182	0.182872	0.517509	0.483296		-3.73055		0.215453	0.405871			0.638467
	-0.23458	1.09785	-2.99479	0.510401	0.332404	0.784549	0.314854		0.885211	-1.87369	0.196683	-1.06031	0.285937	0.29622	-2.69744										-1.92363	1.34276	0.746602	0.488486		-4.11357		0.721161	0.214077			0.32286
	0.671841	-0.999307	-1.50015	0.989552	-0.0311067	0.317196	1.55462		0.266851	-1.93676	0.75274	-1.48002	1.2081	0.0704262	-0.582828										0.138082	0.0100624	0.287916	-0.636935		-1.12277		-1.02609	0.675929			0.491395
	0.4706	0.257125	-0.407823	1.31017	0.513247	0.467145	0.515853		-1.10315	-2.26879	0.686138	-2.32831	-0.0436628	0.766744	-2.64109										-1.74722	-0.315359	0.456721	1.14721		-0.110945		0.33873	0.261932			0.359489
	0.0757465	0.254562	-0.67696	-1.59362	0.138446	0.61547	1.03001		0.745219	-2.27296	0.185678	-0.262151	0.753023	0.258099	-2.61467										0.555333	-1.9357	-0.283794	1.08092		0.255799		0.201938	0.105537			0.439339
	0.455084	0.224589	-0.842506	1.32222	0.66938	0.444481	2.01014		0.559726	-2.26102	0.803258	-2.02922	0.41697	-0.0440865	-1.07513										0.324936	0.821987	0.133305	0.217247		0.400712		0.416268	0.688942			0.257905
	1.12782	0.1235	-2.27447	-0.0293831	0.136908	0.644108	1.28082		0.510702	-2.94403	0.992403	0.543463	0.526224	0.685399	-1.4632										0.481712	0.494448	0.88713	-2.12352		-3.89211		0.0121241	0.69131			0.659545
	-0.294463	-0.314296	-2.75832	0.748168	-0.159185	0.512346	1.20456		0.977951	-2.00337	0.697457	-0.833952	0.885174	1.08212	-0.0716992										0.252242	-1.25378	-0.202355	0.71651		-4.11348		-0.316588	0.235406			0.50383
	0.555037	-0.0946702	-2.49341	0.685309	0.411276	0.181626	0.457074		0.584737	-2.18494	0.696063	-0.0546902	1.02205	-0.508691	-2.59733										0.402317	0.44588	-0.838368	0.462133		-3.52968		0.149586	0.737468			0.792624
	0.921114	0.62605	-1.75931	0.168336	0.14991	0.189453	1.19704		0.548835	-2.18738	0.0899136	0.147947	0.514319	0.395473	-0.918027										0.736324	-0.0568994	-0.616607	0.338098		0.182132		0.189157	0.48709			0.921428
	0.665642	0.541425	-2.11192	0.106376	0.411035	0.300672	1.13349		0.776276	-2.96122	0.178137	-0.400032	0.332713	-0.243111	-0.357585										1.08179	0.19363	-0.0683009	0.9939		0.195614		-1.03431	0.868287			0.427972
	0.877175	-0.998662	-0.115228	0.827431	0.187701	0.12771	0.348541		0.469685	-3.22746	-0.487879	-0.244984	0.159809	-1.33347	-1.09783										0.660048	-0.243723	0.386278	0.579969		-3.89909		-0.432214	1.06852			0.594454
	0.350245	-1.06272	-2.38605	0.629354	-0.11185	0.0339097	0.458935		1.00645	-1.53229	0.716038	0.654044	0.816291	0.324088	-2.69916										0.717785	-0.959152	-0.152689	0.349414		0.528487		-0.0465898	-0.0613737			0.452207
	0.900787	-0.257165	-2.2732	0.330217	0.89267	0.409495	1.19043		-1.18942	-2.52979	-0.0440024	0.186767	0.267799	-2.34803	-0.666451										-1.53776	0.620091	0.23513	0.58783		-4.07851		0.502074	0.466207			0.28219
	0.476991	-0.267356	-1.95165	1.81276	0.22348	0.223908	1.16103		-0.0777952	-2.09742	0.458997	-1.14583	-0.120615	0.555407	0.0441441										-1.79815	-0.135454	0.0323298	0.717332		-0.019324		0.0638184	0.629652			0.769192
	0.410203	0.218685	-2.73091	0.533697	0.852179	-0.128803	0.951401		0.784671	-2.10299	-0.121689	-0.163428	0.207551	0.938883	0.554076										-0.818699	-1.21919	-0.115512	0.160988		-0.668614		0.426318	0.519181			0.624476
	1.20768	0.936411	-1.18753	0.86702	0.380274	-0.0601755	0.159435		0.692541	-1.85649	0.611024	0.607416	-1.64817	0.278965	-0.884412										-1.59261	0.0848632	0.478736	0.521409		-3.14314		0.269299	0.654714			0.603383
	0.443181	-0.32683	-0.83367	0.965457	0.341016	0.827848	0.515477		0.363282	-2.53176	0.497321	0.450757	0.360215	0.710467	-1.25166										0.411131	0.289469	0.583656	-2.05814		-3.41455		-0.157713	0.64334			-1.01071
	1.00768	-0.818988	-0.786531	0.565866	0.0248558	0.184977	1.23013		0.787515	-1.69624	0.623993	0.856581	0.198537	0.258863	-0.155878										0.0130379	-1.78557	-0.204716	0.789593		-3.10849		-1.2777	-0.13831			0.681117
	0.754517	-1.6373	-1.93015	1.34334	0.388767	0.866718	0.476605		0.90876	-2.46199	1.02787	0.140909	-0.196365	0.461842	-0.981409										-1.91612	-1.46347	-0.0681112	-1.83782		-3.36062		-0.15754	0.782561			0.815688
	-0.0889944	0.38557	-0.543253	0.360682	0.30647	0.476129	1.51624		0.238685	-2.16152	0.755574	-0.350538	0.329774	0.142059	0.566261										0.68381	-1.14068	0.419468	0.643057		-3.39424		-0.201877	-0.333687			0.22703
	0.823136	0.598825	-2.09231	0.244709	0.381158	0.709931	0.954313		0.447563	-1.78618	0.259199	1.10315	-0.0155957	0.0440864	-1.58484										-1.84296	0.184208	-0.121248	0.344444		-3.13695		0.233968	0.549867			0.356786
	0.818812	1.00858	-0.0223932	-0.18022	0.619821	0.866151	0.876354		0.585418	-3.10018	0.0770669	-0.603079	0.203881	0.28198	0.249832										0.458767	-0.695369	0.0967814	-3.6258		-3.13379		-0.258144	0.603347			0.640694
	0.134578	-0.724377	-2.59572	0.768183	0.65649	0.651724	1.07957		0.176903	-1.74648	1.08186	-1.88913	0.566748	0.240345	-0.668531										-1.83738	0.0843403	-0.00152492	0.130986		-1.19735		0.148859	-2.38823			0.438755
	0.349886	-0.279582	-2.06937	0.0782585	0.262767	0.144009	1.0219		0.373712	-1.81851	0.546199	-2.06152	-0.0441313	-0.224883	-0.667168										-2.11464	-0.283185	0.26263	-0.0821703		-2.59084		0.496662	0.307113			-0.259126
	0.888833	-0.11491	-2.80283	1.19832	0.397979	0.320504	0.948301		0.814294	-2.67165	0.721671	-1.20813	-1.12229	0.425808	-0.492083										0.0558155	0.278061	-0.0158978	0.836738		-3.27808		0.0790647	0.496174			0.32801
	0.89379	0.499169	-0.364662	-0.318953	0.147907	0.492896	0.465629		1.06608	-2.33027	0.423383	-0.0863229	0.869153	1.26113	-3.58036										-0.0395568	-0.32099	-0.283889	-0.206848		-3.12383		-0.84122	0.274554			0.613465
	0.327427	0.288407	-1.99894	1.12662	0.38756	0.68678	1.0088		-2.38673	-2.37966	0.140166	-2.08618	-2.15492	-0.199386	-0.419868										-1.64132	-0.113268	-0.194051	0.560117		-3.38147		-0.681087	0.823486			0.414368
	0.725215	-2.43103	-1.37035	0.345826	0.598206	0.708199	0.87707		0.835418	-2.88781	0.665653	-0.546623	0.289696	0.0364999	-0.850415										0.38895	-1.72761	0.729438	0.573912		-3.53367		-0.420942	0.102384			0.52611
	0.551231	0.45018	-1.58771	0.899008	0.234418	1.22356	1.51453		0.641337	-2.79459	0.578637	0.613941	0.246504	-0.524345	-0.721718										1.0003	0.294095	-1.89126	0.833103		-3.30736		-0.718876	0.458569			0.0653575
	0.827022	-1.02416	-2.79706	0.67715	0.473427	0.0784307	-0.0560036		1.14848	-2.88326	-0.0407151	-0.529541	0.925136	0.19789	-0.0275671										0.407041	-1.70186	0.193672	-2.3456		-3.36207		0.085833	-0.186605			0.824567
	0.158436	-1.40474	-1.82485	0.950057	0.719287	0.377575	0.43087		0.303989	-2.06786	0.744876	-0.517912	0.128561	0.340981	-0.212782										-0.948888	-0.551515	0.474548	0.202013		-3.48293		-0.0127485	0.987808			0.5959
	0.304748	-0.245938	-1.98231	1.22353	0.449948	0.607689	0.262881		1.19643	-2.44762	1.26491	-1.7997	-0.0403811	0.0636789	-1.41013										0.219685	-2.00046	-0.0523681	-1.3441		-3.45839		-0.66869	0.0769403			0.0754754
	0.677843	-0.935123	-1.49829	0.716882	0.0973424	1.32908	0.855239		0.393458	-1.30905	0.708823	0.351232	0.454497	0.750318	-1.48115										-1.52598	0.177221	0.49869	0.346552		-3.42188		0.808039	0.526177			0.87899
	0.682011	0.247494	-1.9966	-0.200262	0.617058	0.517833	0.865654		0.466212	-1.57145	0.890373	-2.20574	0.67428	0.304022	-1.02306										-1.71988	-1.18865	0.321656	-0.146426		-3.49074		0.232344	0.565283			1.31855
	-0.0714131	0.0013044	-1.96181	0.453225	0.528821	0.778669	0.537609		1.23481	-1.91464	0.649281	1.00927	0.89624	0.0434381	0.0669823										-1.87886	-1.3625	0.148947	0.637098		-3.58506		-0.0639142	0.726509			0.687657
	0.359027	-0.204177	-1.24709	0.543306	-0.311279	0.568128	0.840547		0.677695	-2.47193	-0.119164	-0.0730041	0.19313	0.284713	0.178264										-1.74349	-0.374587	-0.284543	0.774555		-3.36219		0.0543694	0.32153			0.10099
	0.440747	0.244153	-1.72167	0.902707	0.229772	0.848696	1.14002		0.253839	-2.34958	0.944407	-0.362135	0.211562	0.845153	-0.855844										-0.0700864	0.0826461	0.353084	0.502389		-3.34243		-0.6444	0.0384882			0.334034
	-0.27633	-0.349018	-1.99753	0.851905	0.263782	0.764684	0.515931		0.688806	-2.42235	0.171767	-1.21023	0.515915	-0.0366464	-1.18448										0.758678	0.660786	-0.117676	0.837976		-3.49694		-0.0150478	0.809344			0.0605486
	-0.27045	-0.0947066	-1.92429	0.442819	-0.284079	0.831089	0.411055		0.607813	-1.77635	0.256221	-0.330421	0.750688	0.625106	-0.0872439										-1.98096	0.303866	0.504511	0.428412		-3.48489		-0.114767	0.649927			1.02831
	0.565067	0.0991556	-1.08732	1.31965	0.805557	0.438947	1.52794		0.23026	-2.49891	0.546148	-1.71865	0.896476	0.406507	-0.508798										0.794883	0.664847	0.286169	0.655554		-3.27186		-0.253318	-0.379051			0.672797
	0.5976	-0.311049	-1.99214	0.385739	0.151991	0.671177	0.976178		-1.02777	-2.10969	-0.207098	-2.95501	1.08345	-1.56619	-0.621076										-1.54618	-1.15989	0.0112536	0.292467		-3.34464		0.0370694	0.0222398			0.176701
	0.843542	-1.7011	-2.00472	1.37152	0.679969	1.08627	0.711332		-0.0863811	-1.88667	0.0983692	0.634983	0.163208	-0.271727	-0.853648										0.895156	-0.200442	0.177017	0.92346		-3.51361		-0.951946	0.513299			0.544129
	-0.0633268	0.109634	-2.67661	0.288372	0.596792	0.815477	1.00081		0.503078	-2.48452	0.717873	0.16951	0.280364	0.625502	-0.851454										0.852134	-0.67917	0.242495	0.050587		-3.43904		0.227676	0.642491			0.310201
	0.983732	-1.42709	-2.29087	0.813748	-0.1983	0.918806	1.39731		0.287395	-2.99655	0.0871487	0.458766	-0.0175728	-1.35536	-0.263805										0.147213	0.110135	0.206131	0.615478		-3.46382		-0.348627	0.414666			0.249267
	0.486185	-0.834307	-2.55308	-2.11242	0.443409	0.811292	1.4784		0.738619	-1.85423	0.73929	-1.69928	-0.489126	-1.85409	-1.46696										0.923935	-0.207841	-0.139496	0.567354		-2.52348		-1.13548	0.139612			0.0679731
	0.125514	-1.16456	-2.05347	0.438213	0.167756	-0.126007	0.92769		0.738807	-2.83666	0.45566	0.678392	0.613463	0.649015	-0.641823										0.616315	0.474709	-0.663495	0.61557		-3.55969		-0.0741545	0.229323			0.781743
	0.283191	-0.565068	-1.84544	1.14239	0.326415	1.10266	0.723935		-0.0153605	-2.44944	-0.438464	-0.298077	-0.00896732	0.0117108	-0.47223										0.0704993	0.37415	0.365578	0.430539		-3.41891		0.32299	0.604262			0.980655
	-0.687075	0.369052	-1.26506	0.29176	0.725822	1.03386	0.938814		0.147939	-2.53224	-0.400014	-0.301337	0.0785989	0.347318	0.153289										0.433435	0.0184999	0.0816799	0.726674		-3.52266		0.60356	0.646415			0.653325
	0.65787	-0.273704	-0.0380353	1.09668	0.245759	0.269332	1.12688		0.0433528	-1.8356	0.467313	0.632221	0.370091	0.248779	-0.278953										0.445319	-0.255645	0.517697	0.946694		-3.44438		-0.0623995	-0.149044			0.97264
	0.266065	0.271045	0.279223	0.889153	0.209862	0.381304	1.31915		0.746952	-1.36994	0.215754	-0.124176	0.415826	0.694348	-1.54354										-1.60406	-0.103359	0.0842852	0.528936		-3.54581		-0.531593	0.795838			0.616202
	1.08186	0.56204	-1.46357	0.625536	0.452334	0.900475	0.29268		0.681234	-2.24423	0.214633	-0.52034	-0.900663	0.738017	-0.558244										-0.228328	0.245172	-0.0164043	0.753486		-3.4549		0.169931	0.678884			0.589141
	1.04912	-0.323008	-1.72676	0.529273	-0.454031	0.997891	0.306856		0.479447	-1.86081	0.406471	0.869271	0.905425	0.389025	-0.475506										-1.04295	-0.0651782	-0.0113726	1.15852		-3.17168		0.0482491	0.0579858			0.74754
	0.633567	0.614189	0.0564669	1.56981	0.25734	-0.283213	0.910874		1.03629	-2.05864	0.569116	1.18162	0.654123	0.358673	-1.05227										0.639355	0.316487	0.251228	0.100289		-2.76806		0.456145	0.543913			0.426169
	0.0910402	0.816314	-2.64068	0.628125	0.0814028	0.834034	0.738553		0.566029	-1.64695	-0.0529467	0.831857	0.807841	0.224818	0.129859										-0.886438	-0.735008	-0.01475	0.102139		-2.93826		-0.693431	-0.266487			0.545093
	0.804926	-1.10931	-2.28833	0.863165	-0.253934	-0.128482	1.15024		1.03108	-1.5406	0.938772	0.332948	0.573493	-0.434197	-2.57138										0.846207	0.931553	0.452441	0.787848		-3.24448		-1.92899	0.509185			-0.266679
	0.419214	0.711482	-1.6606	0.127118	0.596771	0.691402	1.22398		0.529973	-2.04573	0.941358	0.954929	0.941961	-0.119694	-0.316512										-1.3192	-0.639495	0.313281	0.950481		-3.31209		-0.779688	0.365451			0.753053
	0.814463	-0.698134	-2.93259	0.76237	0.205578	0.406678	1.30487		-0.298381	-2.15482	0.159987	1.58842	0.0458208	0.663852	-1.40233										-0.163272	-0.156038	0.194045	0.678274		-2.97893		0.127641	0.109514			0.133373
	0.185469	0.853245	-3.04419	0.80039	0.257172	1.26786	1.47359		0.75243	-2.06143	0.438427	1.04037	0.469379	0.27122	-2.16474										0.727414	-0.738698	0.162138	0.751499		-2.88169		-0.486661	0.65548			1.15218
	1.02458	-0.0387028	-1.71174	0.892725	0.283859	0.6499	1.29951		0.825282	-2.05809	0.343832	1.83845	0.506032	0.631805	-0.293459										-2.05552	0.708674	0.00431879	0.639993		-2.28365		-0.483944	0.424326
	1.03184	0.910116	-2.00545	0.91738	0.591814	0.888112	1.28887		0.613038	-1.28219	0.564458	1.9737	0.681707	0.30041	-0.102495										0.462268	-1.51504	0.428511	0.939542		-2.50215		-0.925816	0.584778
	0.830959	0.566636	-2.71635	0.472722	0.356508	0.795404	1.24423		0.83308	0.30716	0.438599	1.69268	1.10176	-2.55346	-0.341031										0.127266	-0.665013	0.675492	0.728525		-3.27435		-0.784047	0.764002
	0.774637	0.277838	0.108603	-1.61741	-0.119125	-0.27831	1.13313		0.951353	-2.03073	0.279435	1.9123	1.00648	0.722344	-0.596255										0.791474	0.455335	-0.0843417	0.441465		-3.40608		-0.304337	0.801717
	0.441409	-0.35281	-1.80026	0.838135	0.322831	0.718777	0.490181		0.980258	-2.53215	0.717634	1.24385	0.876057	0.459323	-1.14552										0.372815	0.419762	0.655182	0.312919		-3.36096		-0.99464	0.0530458
	0.857663	0.259598	-1.80242	-0.0187577	0.559719	0.32915	0.918667		-0.0260188	-2.54984	0.771546	-1.17425	0.903722	0.235628	-0.473624										-1.01907	-0.254622	0.748338	0.515828		-3.50746		-0.307009	0.471302
	0.460118	0.359374	-1.68672	0.494481	0.256794	1.16063	0.484206		0.956281	-1.75808	0.610491	1.72843	0.808238	0.434843	-1.12699										-0.0373495	0.65206	0.371653	0.783667		-3.41169		-0.283057	0.680958
	0.726254	0.13868	-2.27726	0.604048	0.51752	0.750006	1.00342		0.521904	-2.39669	0.00150309	1.54106	1.03203	0.097871	-0.892433										-2.10027	0.288397	-0.144138	0.695833		-3.10627		0.164512	0.659665
	0.343224	0.938564	-3.47178	0.529689	-0.0601138	0.454118	0.862355		0.418626	-2.65633	0.288674	-0.939111	-0.0429676	0.8398	0.0825118										-1.68637	-0.574052	0.38291	0.724743		-3.38544		-0.465995	0.913516
	1.03654	0.724803	-2.92402	0.159782	0.232625	0.641163	1.30833		0.323092	-1.87915	-0.0393063	-0.625183	1.0046	0.448189	-0.776371										-1.97959	0.34896	-0.0374886	0.461105		-3.19287		-0.618781	0.46549
	0.71983	-0.548525	-2.08554	1.19635	0.311611	0.718669	1.45879		0.913595	-3.17904	0.440984	2.07187	1.2377	-0.231541	-1.30127										-1.64373	0.53957	-0.462391	0.841998		-3.53777		0.140424	0.685162
	0.80013	-0.392331	-2.40942	0.427051	0.377	0.507057	0.69416		0.770272	-2.04498	0.107454	0.380738	0.276127	0.337111	-0.753382										0.652449	-0.00244744	0.0756564	1.09286		-0.46127		0.136289	0.937344
	0.686858	0.72596	-1.17854	1.15539	0.268713	-0.198623	0.151899		0.73591	-1.88601	0.814125	-0.687117	-0.609813	0.0999129	-0.343075										-0.492953	-0.233235	0.365819	0.417952		-3.61025		-0.601863	0.623052
	0.980283	-1.01716	-0.487442	0.632396	0.72409	0.146119	1.3534		0.0250825	-2.87913	0.523657	0.863823	0.65962	0.209059	-1.63852										-0.236457	-0.187823	-0.505193	0.883438		-3.49043		0.105047	0.438518
	0.809149	-0.542053	-1.90631	0.361859	0.764609	0.427518	1.02149		0.784394	-1.28977	0.587197	0.692819	0.78554	0.682005	-0.987394										-0.873392	0.349829	0.275043	0.881947		-3.50132		0.852455	0.504936
	0.0637476	-0.71145	-1.59096	0.217108	-0.0125995	0.756444	0.781829		0.565138	-3.15887	0.988963	1.12629	0.191521	0.294391	-1.0794										0.0122913	0.212143	0.248065	1.00244		-2.1613		-0.122015	-0.0022417
	-1.8918	-1.47127	-1.99569	-1.32758	0.102014	0.488021	1.49716		0.292242	-1.72539	0.132216	2.13003	0.764445	0.358955	0.122625										0.147326	-0.632406	0.267632	-0.0116953		-2.70958		0.021661	-0.448952
	0.585426	-1.32189	-0.625272	0.896307	0.615614	0.110851	0.950369		0.559929	-2.48225	-0.586761	1.70682	0.459056	0.132765	-1.51771										-1.87151	0.757959	-0.00790718	1.30403		-3.38766		0.178956	0.62258
	-1.58285	0.298507	-0.344575	-0.00745117	0.337534	0.259327	1.48029		0.734376	-3.25696	1.07175	1.08582	0.77876	0.263619	-0.595777										-1.26194	0.13384	0.162003	0.533514		-2.53394		-0.122148	0.941113
	0.222882	0.0368516	-0.837948	-0.58454	0.0901575	0.685019	0.50501		1.15968	-1.67273	-0.87535	-0.939842	-0.0386774	-0.20367	-0.878953										0.538564	-0.147791	-0.0197888	0.685978		-2.68119		0.244282	-0.266465
	-0.320666	-0.659678	-1.98201	0.239073	0.632196	0.624667	0.517098		0.698002	-1.98434	0.481271	1.88492	1.22804	-1.3783	-1.69981										-0.834858	0.124489	0.218355	0.753266		-1.33053		-0.375684	0.909105
	0.940604	-0.81811	-2.77492	0.71391	0.353404	0.166061	1.38677		0.94491	-2.6546	0.312897	0.627185	0.933877	0.639847	-0.499272										-0.871627	0.59005	0.485892	0.747311		-3.23667		0.128331	0.802315
	0.949559	0.7807	-1.75684	0.695155	0.734302	0.592565	0.574061		0.212745	-2.34554	0.18828	-1.51746	0.381736	0.356983	-0.476215										0.3109	-0.667669	-0.286215	0.432407		-2.23283		0.0717848	0.552448
	0.339962	0.391054	-1.15554	0.304933	0.114164	0.155238	0.948398		0.0404045	-1.8868	0.438198	-0.171537	-0.261143	-0.322266	-0.904756										-0.560572	0.217963	0.257799	0.0142096		-3.42495		0.0901014	-0.14296
	0.0439161	-1.83266	-1.51459	0.28331	0.826874	-0.120605	1.34121		0.671822	-2.27181	0.447364	1.71802	0.833531	0.08875	-0.444054										-1.43817	0.401573	0.0901162	0.250993		-2.76541		-0.537194	0.811169
	0.62464	-0.341915	-0.516459	0.191971	0.0570736	0.0295266	0.317368		0.657248	-3.09996	-0.356173	0.531078	0.614328	0.476688	-0.974904										-1.28273	0.108064	0.276842	0.850739		-3.33832		-0.0531868	0.603565
	-0.257204	0.585179	-1.77211	0.0776255	-1.47009	0.71097	1.04109		0.94122	-3.23448	0.851678	-0.543135	-0.151027	0.843591	-1.20563										-1.55253	0.80676	0.319239	0.685988		-3.36663		-0.521275	0.872129
	0.57396	0.274171	-2.62202	0.0835926	0.0199761	1.04839	0.928377		0.76349	-3.02603	0.980145	-0.457361	0.412163	0.147025	-0.709784										-0.0952764	0.196755	0.0689506	0.633853		-0.566972		-0.2633	0.455505
	-0.0357699	0.0899842	-1.60113	0.659333	0.717873	0.0458891	1.42443		0.214813	-2.18614	-0.206687	-0.902798	0.408343	0.486501	-1.08088										0.941621	-0.74616	0.747249	0.388485		-0.743616		-0.120563	1.21011
	0.108971	0.268676	-2.63763	0.599164	-0.0253328	0.714466	0.890316		-0.0277421	-2.41192	0.198656	-0.477481	-0.266306	0.941619	-2.20196										-1.74069	1.48274	-0.497469	0.836121		-2.49125		-0.0293224	0.316684
	0.00527963	-1.52161	-2.14884	0.203834	0.367507	0.496507	1.26313		-2.73326	-2.32839	0.193532	0.166999	0.541013	0.849765	-0.566842										0.665786	0.522243	0.138984	0.0913155		-3.3809		-0.0813375	0.705617
	-1.63545	-0.503991	-0.78533	-0.00747109	0.704926	0.632409	0.804686		0.657715	-1.7071	0.985479	-0.311341	0.306845	1.00887	-1.0045										0.698634	-0.971375	0.0304815	0.24309		-2.10686		-0.150988	0.672012
	0.723056	-0.678433	-2.06558	0.380347	0.524091	1.01267	1.09953		0.819696	-3.81632	0.28317	0.901996	0.691482	0.321608	-3.11299										0.331133	0.263115	0.000434945	0.24031		-0.935614		0.23302	0.203955
	0.698577	-1.97697	-2.93902	-0.349575	0.613944	0.725911	1.63995		-0.111947	-2.14667	0.875294	-0.626837	0.437314	-0.52279	-4.11288										0.474009	-0.636508	-0.16242	0.708942		-2.89181		-0.224944	0.417849
	0.546378	0.173874	-0.0143037	0.913975	0.180485	1.09309	0.549656		0.453623	-2.29314	0.570249	0.460579	0.29063	0.0710771	-3.9602										0.998354	0.285941	-0.372575	-0.108685		-2.37849		0.512454	0.712732
	0.479534	0.663458	-1.8718	-0.217725	0.606662	0.235063	1.10723		0.436225	-1.81521	-0.124102	1.95462	0.397966	0.177019	-3.93677										0.762948	1.25033	0.413051	0.779818		-0.00511529		0.845284	-0.114779
	-0.863492	0.35965	-2.69066	1.30867	0.295921	0.9905	1.19289		0.689212	-1.72977	-0.147055	1.83897	-1.58158	0.629557	-1.89477										-0.180028	1.42207	0.720142	0.32256		-1.51841		-0.334654	0.62147
	0.882935	0.226289	-1.89199	0.730742	0.381139	0.917304	1.06013		0.824434	-2.30303	0.384252	0.00866574	1.43667	0.162382	-2.98016										-0.865307	0.511855	-0.431734	0.10247		-2.10249		-1.42761	0.311718
	0.551567	-1.94448	-2.9824	-0.0577685	0.505817	0.258659	1.10318		0.491814	-2.80062	0.1138	1.45937	0.633862	0.876268	-3.60926										-1.41526	0.961391	0.422994	0.924475		-0.515289		-0.0318163	0.200659
	-0.0951036	-1.49226	-1.60034	0.763287	0.481349	0.185735	0.734742		0.365816	-2.16112	0.750878	1.85199	0.979285	-1.16641	-3.87711										0.910547	-1.37079	-0.199592	0.427596		-0.662328		-0.269099	0.445845
	0.750719	0.338318	-0.886969	1.0664	0.204315	0.557306	0.987027		0.190825	-2.10564	0.116223	0.0851682	0.562087	0.330498	-3.54013										1.07449	0.768186	0.449498	0.797205		-1.01189		-0.0286604	0.523038
	0.896096	0.228248	0.323993	0.382466	0.236735	0.501147	0.870308		0.0431465	-2.41798	0.604906	1.38251	1.04692	0.150277	-4.2721										1.00509	-0.38364	-0.0875974	0.916965		-0.217699		0.108921	0.175816
	0.123591	-1.54662	-0.0771655	1.19642	0.574184	0.735672	0.228646		1.00669	-2.69229	0.930377	-1.32352	0.966621	-1.29103	-3.91381										0.13914	0.426407	-0.0426495	0.572934		-1.15803		-0.156556	0.684655
	0.205678	0.74021	-1.92791	0.333553	0.672522	0.469802	1.15258		-2.62838	-2.9897	1.02126	0.560948	0.281257	0.677502	-4.20928										0.716143	0.58117	0.467787	0.916361		-2.92376		-0.295926	1.1071
	0.264242	0.260649	-2.03719	0.635025	0.520594	0.330769	0.66227		0.955778	-1.69202	0.814078	0.503517	0.645087	0.497811	-2.96167										0.766975	0.868168	0.00630385	0.531176		-2.63745		0.0394173	1.09104
	0.121235	0.393585	-1.98052	0.403991	0.409481	0.430119	0.76087		0.320006	-1.85278	0.328807	-0.846209	0.623723	0.412604	-3.62672										0.62033	0.955491	0.347103	0.661077		-2.34213		-0.0327632	0.894724
	0.742827	-1.10486	-0.064215	0.379084	0.152132	0.8366	1.42911		0.989059	-2.73066	0.435395	-0.543838	0.866618	-2.1107	-3.90583										0.740794	1.16457	0.188558	0.414023		0.54775		0.291793	0.619199
	1.23799	-1.6854	-2.0943	-2.09406	0.580894	1.03576	0.907212		0.666992	-3.45034	1.32231	-1.35475	-0.253764	0.896009	-4.09956										0.429843	-0.085596	0.277628	1.12723		-0.418396		0.222172	-0.901493
	0.0156518	0.854228	-2.10612	-0.614447	-0.17498	0.394775	0.358689		0.852487	-1.97469	0.112069	1.61073	0.250711	0.401592	-2.40875										0.165384	0.60127	0.467787	0.360213		-0.767033		0.018328	0.453596
	-0.379998	0.0432149	-2.64335	0.177269	0.709243	0.835129	0.861507		0.362948	-2.90114	0.506132	1.148	0.538819	0.515271	-3.32275										0.584837	-0.160187	0.0878772	0.91099		0.0383165		0.127315	-1.75916
	0.479843	-0.00213895	-2.11683	0.0623469	0.163103	0.657001	1.34137		1.28309	-2.04676	0.93543	1.5502	0.878713	0.735298	-2.9051										-1.53167	0.218362	-0.19431	0.996044		-2.44655		-0.210882	0.725524
	1.13288	0.38116	-2.10357	0.496955	0.154826	0.193184	1.20835		0.751936	-2.129	0.552285	-0.251942	-0.225368	0.554811	-3.12536										-0.00628305	0.396962	0.944119	0.207681		-1.8731		0.252096	-0.0358345
	0.546339	-0.266207	-0.857486	0.165192	0.30029	-0.694952	0.845851		0.266852	-1.84395	0.777037	0.901095	0.56234	-0.389335	-3.85416										-1.73659	0.173991	-0.203158	0.729153		-0.547203		0.427267	0.122166
	0.804856	0.827691	-1.37284	0.576691	0.464403	-0.52061	0.286914		0.769563	-1.84165	-0.336993	1.29153	0.788462	0.562013	-4.39773										0.0152558	1.41544	0.154359	0.466137		-0.757473		0.0878169	0.462394
	0.284282	0.615206	-0.4029	-0.673965	0.103455	0.385263	1.27735		0.346276	-1.94693	0.853877	0.0420807	0.792088	0.564383	-3.3043										0.489131	0.491069	-0.0966938	-0.552316		0.0246281		0.0259949	0.675504
	0.528005	-0.53086	-1.03879	-0.343145	0.53475	0.218721	0.0890724		0.862758	-2.40639	0.0837115	1.63502	0.0236162	-0.794011	-3.6916										-0.875967	0.453652	0.338928	0.442042		-0.0169182		-0.0679977	0.936917
	0.699016	-0.0243997	-0.540562	0.551881	0.192033	0.669227	0.488327		0.926798	-3.14726	0.0993595	-0.610841	0.700359	0.77279	-2.592										0.711962	-0.0529492	-0.0598826	1.00938		0.495178		0.241221	0.468397
	-1.83493	-0.0608853	-1.50464	0.194248	0.659166	0.512117	1.21477		0.215894	-3.30557	0.0144096	0.517275	0.319416	0.443781	-3.77181										0.498189	0.138444	-0.0473673	0.0259904		-0.0347348		0.37087	-0.0699164
	0.565647	-0.019149	-2.4783	0.498929	-0.010426	0.395046	0.548325		0.487093	-1.77354	1.23164	-0.947203	0.273114	-0.283229	-3.4259										0.609709	-0.612312	-0.200739	0.867854		-0.91935		-0.607412	0.85602
	0.740831	0.529861	-1.6947	0.193136	0.235445	0.330465	1.37512		0.425056	-1.94759	0.581587	0.292263	0.871658	-1.42757	-3.86006										0.398482	0.507663	0.698153	-0.717342		-2.37731		-0.624602	0.575085
	-0.0144036	0.720718	-2.11543	0.985903	0.211815	0.800375	1.19887		0.720009	-3.28978	0.956238	1.62799	0.175675	0.123057	-3.43534										0.633763	0.67969	0.170174	0.583537		-0.695375		0.290875	0.306001
	0.200237	-0.54534	-1.70636	-0.263028	0.513685	0.385748	1.36025		1.03201	-2.41424	-0.211003	-2.46513	1.12169	-2.17757	-3.96786										0.771761	0.335796	-0.323424	0.303906		-0.622137		0.489555	0.705911
	0.244047	-0.341275	-2.83989	1.10433	0.828827	0.842183	1.25233		0.755477	-2.94815	0.683581	-1.07014	0.849463	-0.982253	-3.57781										0.830256	0.750294	0.00549668	0.744349		0.0720531		-0.249758	0.890578
	0.907816	-2.6374	-1.89829	0.226638	0.0264826	0.473499	1.06982		0.499418	-2.02499	0.549438	-1.05221	0.664921	-2.17853	-2.83922										-1.99666	-0.307577	-0.302558	0.845763		-3.46347		-0.104624	-0.0686646
	1.1997	0.395838	-3.38503	-0.253606	0.185064	1.2021	1.18583		0.693272	-2.81269	0.350384	1.78008	0.382026	0.548421	-4.34501										0.904394	0.542969	-0.34682	-0.100419		0.39812		0.196898	0.929546
	-0.509224	-0.14737	0.209195	0.649203	-0.072533	0.296877	0.995717		1.06459	-3.11862	0.623916	1.89684	0.300167	0.375136	-4.35372										-0.690122	-0.703757	0.806994	0.973175		0.0760663		-1.02512	0.641671
	0.729408	1.27702	-2.11829	-0.0367524	0.38527	0.451087	1.53937		0.642862	-2.72645	0.719337	-1.91895	0.742181	0.670737	-2.90033										-0.894167	-1.68431	0.554602	0.366152		0.341497		-0.716604	-0.0311793
	0.77257	-1.42492	-1.26991	0.34945	0.771667	0.442921	0.756845		1.44273	-3.79993	0.717861	0.230833	-0.0388888	0.993165	-3.53692										0.495743	0.989359	0.316814	0.0284724		-0.0692071		-1.12364	0.430737
	0.698394	-0.21863	-0.377405	0.199539	0.254813	0.378585	1.6301		0.474587	-2.61917	0.463979	1.25533	0.388839	0.648452	-2.93834										1.22647	0.238762	-1.74614	0.817735		-2.27699		0.658281	0.225158
	0.812054	0.402633	-1.76404	-1.54966	0.323315	0.556063	1.14707		0.33689	-2.62913	0.981785	-1.28505	0.838652	0.765139	-3.63781										1.21764	0.569224	0.618731	1.03365		-0.800641		0.652465	0.259765
	0.450778	0.476949	-2.51792	1.11509	-0.164524	0.462317	0.992363		0.371144	-1.84348	0.345746	0.98498	0.679747	-0.152816	-4.13015										-2.0981	-0.0582338	0.0168479	0.61681		-0.845992		-0.0665569	0.818352
	0.399678	-2.00823	-2.19201	0.360103	0.289344	0.365724	1.55043		0.56328	-2.28837	0.698581	1.67985	0.556028	0.930232	-4.06776										-1.40921	-0.0926381	0.473748	0.621328		-0.0417605		-1.45901	0.643404
	-0.419697	-1.17043	-2.03965	0.198407	0.336699	1.44746	0.56788		0.53246	-1.93541	0.648408	-0.708802	0.471153	0.581752	-3.89751										-0.884459	-1.22075	0.312635	0.208705		-0.181661		-0.450994	0.615086
	0.521853	-0.739004	-2.09415	0.724387	0.511236	0.313286	0.818705		0.433607	-2.3587	0.909275	-0.0211561	0.431946	0.497812	-4.29276										0.569047	-0.948331	0.0804739	0.0337976		-0.65628		-0.582049	0.867231
	0.620674	-1.04663	-0.734101	0.298704	0.0220384	1.33391	0.942805		0.338527	-3.25523	0.231961	0.947956	0.956356	0.112482	-3.77923										0.383211	1.45871	-0.10382	1.00554		-0.0674604		0.253763	0.70845
	0.929323	-1.72204	-2.32004	0.217821	0.0482024	0.853635	1.09411		0.0481193	-3.7179	0.0759566	-1.40824	0.597884	-0.377709	-3.18853										1.04514	-1.06377	0.647867	1.14815		-2.20184		-0.396395	0.516388
	0.376503	-1.77798	-1.61143	-0.601532	-0.0510897	1.08072	1.06012		0.466799	-1.84852	0.790201	0.604779	1.39327	-0.0967342	-3.72382										-1.28225	-0.917379	-0.900828	0.800704		-0.288932		-0.328683	0.0367534
	0.592417	-1.35546	-1.95835	-0.3101	0.37844	0.949049	0.871573		0.445455	-2.97374	0.508893	1.15459	-0.022195	0.63768	-3.46698										0.915926	-0.339249	0.1262	-3.26502		-1.94878		-1.01005	0.476991
	0.218934	-0.153401	-1.82871	-0.0374435	-0.116516	0.314619	0.917165		0.374501	-3.59759	0.648756	-0.478399	0.449727	-0.884322	-3.2626										-1.85325	0.191851	0.380069	-1.6572		-0.64208		0.397741	0.706284
	0.0669711	-0.968934	-1.97971	0.455147	0.654647	0.137506	1.23572		0.627449	-2.54482	0.0239381	0.684079	1.08112	0.536398	-2.86442										-3.47926	-0.744372	-0.221189	0.968912		-0.272184		-0.623747	0.879825
	0.413369	-0.780597	-1.03456	-0.00937398	0.443365	0.782757	1.81452		0.660587	-1.99267	0.614345	1.35784	0.824061	0.660768	-4.00497										-1.47135	0.264633	0.769825	1.06834		-0.150743		-0.151125	0.142843
	0.383181	-1.00102	-0.0540872	0.41435	0.482993	0.112714	1.56248		0.575303	-2.75971	-0.0741202	1.51827	-0.574637	-1.22447	-2.8627										-3.3	0.624295	-0.0363693	0.330448				-0.193964	0.331971
	0.776444	-1.53696	-1.99585	-0.309514	0.501319	0.620054	-0.0107283		-1.83983	-3.79062	0.291005	1.68329	0.27916	-0.229982	-2.37907										0.377189	0.768067	-0.130421	-0.521489				0.162155	0.643014
	0.481223	-0.494435	-1.83209	-1.20927	0.256719	-0.493977	-0.654809		1.07711	-1.88338	1.1651	1.33896	0.44727	-1.88364	-0.263558										0.688338	-0.148475	-0.200429	0.225802				-0.0556598	0.619052
	-0.367491	0.114789	0.0545989	0.663999	0.558106	0.814241	0.546875		0.386576	-2.55412	0.344984	1.56748	0.130766	0.0281009	-3.55498										0.559238	0.410156	0.0511004	0.719174				0.0950354	0.270397
	0.582917	-0.327338	-0.419887	0.661057	0.903326	0.347954	0.224098		-2.55898	-2.05659	0.189083	0.651913	1.06321	0.21593	-3.37657										1.13486	-0.0790257	0.260716	0.51137				-0.219771	0.212023
	0.225691	-1.54117	-1.52035	0.737975	0.354263	0.875185	0.841773		0.415089	-2.26783	1.32866	0.964975	0.0913767	-0.584489	-1.94298										-3.00637	1.05053	-0.28492	0.632408				-0.652683	0.724214
	-0.0302176	-0.390893	-0.360774	0.562783	0.531809	0.740444	0.0774246		0.514772	-2.07505	-0.185919	1.24996	0.545951	-0.218739	-0.775601										-2.56705	0.138174	0.309299	-2.39697				-0.413825	0.0626963
	0.993704	-0.402333	-1.69701	0.300497	0.565175	0.544773	0.85726		0.861765	-2.57734	0.197983	0.460667	0.586391	0.647175	-2.35854										-2.09779	0.0656122	0.246497	0.753891				0.0800049	0.411151
	-0.958386	0.340621	-2.70003	0.105836	0.0968301	0.53093	-1.09866		0.653683	-2.69363	0.866295	1.49343	1.22995	-0.219858	-3.29986										-2.13807	-0.0870937	-0.447231	0.374802				-0.465216	0.334394
	-0.227329	-0.666816	-1.85979	0.502081	0.151042	0.23686	-1.3024		0.551371	-2.5458	0.723269	-0.804816	0.264956	0.725474	-3.12771										-1.76921	1.00606	0.189124	0.262463				-0.0673414	0.650007
	1.10807	0.234516	-2.07166	-0.295015	0.0654666	0.451349	0.779645		0.546512	-3.06349	0.682678	1.95727	0.952114	0.392898	-3.89892										-2.76743	-0.415392	-0.24821	0.682504				-0.247006	0.508014
	0.40593	-0.598816	-2.55084	0.17908	-0.732949	0.472018	-4.9128		0.62364	-2.35926	1.03018	0.95839	0.939726	0.433002	-4.1146										-1.94277	0.386946	0.142449	1.4119				0.0555629	0.599369
	-0.25577	0.893478	-2.61475	0.643089	-0.476802	0.369905	-2.9986		0.441952	-3.34508	0.992179	1.25093	0.22239	0.0685016	-1.77006										-1.81446	-0.727413	0.264213	0.110056				0.091745	0.721849
	-1.25076	-0.712174	-1.02788	0.191449	0.0693243	-0.0316037	0.407282		0.311112	-2.27554	0.445425	-0.597499	1.71415	0.121871	-2.8339										-1.72169	0.409568	0.667596	0.411776				-0.748004	0.459107
	-0.000799968	0.0533566	-1.20616	-0.0324235	0.239884	0.590835	-4.93899		0.62843	-1.98928	0.836427	1.02468	0.509776	0.823503	-3.98163										0.191682	0.55578	0.657066	-1.56054				0.469459	0.442742
	0.622676	-1.34865	-2.5647	1.0463	0.825851	-0.602546	0.809545		0.96895	-3.83624	0.0728026	0.778532	-0.0382705	0.328561	-2.12537										-1.81393	0.470157	0.260992	0.499493				-0.384314	1.03004
	-0.0582545	-0.00986049	-3.08275	0.178812	0.562562	0.640134	0.43597		0.959627	-1.90875	0.939475	0.970288	0.786844	0.299439	-4.33631										0.24608	-0.384412	0.712885	0.555181				-1.50297	1.0448
	0.658822	-1.14769	-2.16365	0.852051	0.461851	0.257536	-2.55425		0.123662	-3.24636	-0.196469	-0.923419	0.571708	0.193814	-3.67469										-1.42884	0.503824	0.520256	0.651394				-0.305885	0.513653
	0.107464	0.579323	-2.2669	0.148268	0.815442	0.533359	-4.89477		0.228296	-2.29137	0.372559	-3.5385	0.0860205	-0.263889	-2.61971										-0.671222	1.57119	0.159913	0.474197				-0.498669	-0.0927198
	0.589407	-1.20911	-1.60169	0.31756	0.509205	0.515153	0.916452		0.428986	-2.08275	0.202859	0.608927	-0.298214	0.340823	-2.26082										0.865003	1.06891	0.155906	0.359877				0.364246	0.356435
	0.612296	0.20395	-1.77136	-0.332451	0.300013	0.576718	-0.671595		0.374667	-2.14622	0.333188	1.36197	0.154766	0.492094	-1.81621										-0.0456677	0.758748	-0.364688	0.60659				-0.809147	0.258342
	0.54746	0.1777	-1.11036	-0.227997	0.359364	1.13344	0.725413		0.373399	-2.17494	1.21329	0.0374751	0.58822	-0.225276	-3.39726										1.27708	0.601716	-0.461996	0.29154				-0.0980189	0.339317
	-0.14357	0.0359446	-2.73273	0.174777	0.373187	0.0868828	-1.93242		1.16093	-2.40291	0.573649	0.985843	0.623366	0.463845	-3.5378										-1.28223	-0.107973	0.176919	0.299641				0.0893589	0.62076
	0.585252	0.634416	0.69848	0.49353	0.624008	-0.128975	-2.10317		1.35619	-1.30642	0.0813682	1.40405	0.242321	-1.29921	-1.90389										-0.166988	0.385317	-0.615232	-0.541154				-0.376065	0.411892
	0.270694	-0.0494705	-2.26378	0.675866	0.543176	0.540544	-0.523059		0.481269	-1.58261	0.850377	1.09809	-1.07019	0.901716	-3.9735										-0.203761	-0.343687	-0.289443	0.326816				-1.99943	0.240955
	0.835653	0.458347	-0.406353	-0.465681	0.110156	0.158469	0.667076		-0.0738954	-1.67567	0.218926	0.233589	0.584032	-0.366946	-2.77128										-1.07854	0.658278	-2.74585	-2.12579				0.0503867	0.161092
	0.987912	1.07535	-0.777837	0.646172	0.458695	0.766174	-3.70942		0.534001	-1.97039	1.12174	-1.84564	-0.600522	-0.0167774	-2.23634										-0.976346	-0.241101	-2.6501	0.393068				-0.0761096	0.584201
	0.502902	0.514263	-1.3609	-0.57174	0.389639	0.651161	0.812112		1.1217	-1.54534	0.643061	0.979299	0.253521	0.375415	-1.77056										0.802544	-0.93165	-2.97135	0.603423				-0.095812	0.76889
	0.206182	0.307222	-1.95026	-0.0680561	0.538807	0.123325	-3.45343		0.532404	-1.74119	1.04494	1.06209	0.905108	-0.0561798	-2.15949										-0.677465	0.201991	-2.72212	0.359193				-0.358006	-1.9117
	0.43063	0.878689	-1.61531	0.0960343	-0.137384	1.00018	0.810306		0.343332	-2.23021	0.862622	1.11718	0.513652	0.0271302	-0.159454										0.894115	0.941536	0.0219117	-0.0613875				-0.879148	0.434817
	-0.354811	1.48653	-1.6318	0.520596	0.233293	-0.0302066	-1.4448		0.67823	-1.11466	0.862646	0.0658272	1.10262	0.798955	-1.31393										1.16847	0.695746	-2.73366	0.776915				-0.517289	0.991178
	0.45129	0.920885	0.0622337	-0.283229	0.552413	0.389335	-3.01007		0.440173	-2.30114	0.751075	1.61738	0.35754	0.462616	-1.1141										-0.750576	0.383442	-2.41207	0.0815442				-0.272785	0.907967
	-0.155192	2.01279	-2.02241	-0.18474	1.02837	0.733141	-2.76619		0.886799	-1.39509	-1.259	0.683644	0.555516	0.367824	-1.37036										1.05788	0.267034	-2.96509	0.0697639				-0.399347	0.335631
	1.18921	1.10391	-0.172237	-0.117763	0.387686	0.628118	0.708674		0.857512	-1.88743	0.536286	-1.6793	-0.870436	-1.08315	-3.30469										0.790446	1.28329	-1.64976	-0.164127				0.373367	0.00638773
	0.503988	0.802562	-1.62827	-0.0294215	0.146678	0.160207	-4.70487		0.401375	-2.27487	0.354645	0.78354	0.549989	0.362618	-0.794007										1.44319	-0.314789	-2.80043	0.446136				0.00246759	0.668846
	0.640652	1.0106	-2.50397	0.517393	-0.44572	0.582776	0.640389		0.729236	-2.0101	0.760354	0.554807	0.872141	-2.03207	-2.12265										-1.91782	-0.694118	-2.70298	0.558848				0.358966	0.976803
	-0.0303486	0.0922531	-1.70958	0.67957	-0.0863012	0.247115	1.03551		0.683284	-2.10922	0.603468	0.471664	1.05607	0.868909	-1.54271										-2.05684	0.679857	-1.30283	0.361585				0.269427	0.602444
	-0.19588	1.14378	-1.4059	0.0717701	0.849772	0.748208	1.05121		0.644694	-2.06948	1.10528	0.947552	0.748309	0.787223	-3.41249										-2.1595	-0.217625	-2.71095	0.0897911				0.30337	0.419797
	0.88574	0.459044	-2.95581	0.447632	0.346151	-0.153668	0.768199		0.91275	-1.53361	0.383131	1.70886	0.369362	0.231904	-1.87677										0.65077	1.55895	-2.51433	0.167874				0.903204	0.681585
	0.00389203	0.800174	-2.13746	-0.181262	1.07419	0.799193	0.718752		0.922468	-1.27853	-0.185399	0.853505	0.980129	-2.00904	-0.916805										-2.65697	0.215084	-2.63839	0.797471				-1.11711	0.276103
	0.664566	-0.00486176	-2.21126	0.00514532	0.955354	0.572218	-0.154192		1.36457	-1.81754	0.839382	0.809176	0.877998	-0.699811	-0.828396										-2.56538	-0.585647	-2.81994	0.143789				0.875941	0.807194
	0.475379	0.516393	-2.22407	0.17209	-0.436255	0.705943	0.835614		0.768231	-1.90867	0.45646	1.52307	0.737313	-0.34163	-2.32196										-1.80549	0.522267	-2.50007	0.845671				0.0504931	0.0809391
	0.818399	0.77825	-1.81761	0.813549	0.129946	0.69382	0.646663		0.36788	-1.71792	0.800409	1.31108	0.760392	0.395063	-1.22618										-0.765584	0.719098	-2.76559	0.654173				0.16681	0.997477
	0.80644	1.99056	-2.15588	0.316828	0.522689	0.557885	1.08626		1.10052	-1.73389	0.821384	-0.788125	0.925318	0.0576836	-3.13131										-0.805547	0.314738	-2.63748	0.616516				0.196489	-0.0482874
	-0.420904	1.09417	-1.96137	0.686663	0.454201	0.702988	0.795062		0.926737	-1.60042	0.233709	0.971793	0.871969	-0.629831	-1.1427										0.340888	-0.60328	-2.46783	0.810387				0.142143	0.56531
	0.477464	-0.343313	-2.241	-0.00263245	-0.194808	0.406431	0.777988		0.919774	-0.901075	-0.254819	-0.391056	0.539648	0.307113	-1.43059										0.595712	0.520891	-2.80154	0.409139				0.340864	0.791588
	0.254828	0.0068702	-1.94864	0.705765	0.264849	0.740429	0.914036		-0.144261	-1.09574	0.234424	1.06188	0.369128	0.837059	-2.59169										0.157111	0.262294	-2.65198	0.551561				-0.399617	0.53947
	0.432007	0.923737	-3.07171	0.17653	0.567444	0.819028	0.556046		-1.68447	-2.63275	0.837357	-1.97444	0.517991	-0.761824	-0.0610692										0.114502	1.0584	-3.48498	0.855618				1.20496	0.456882
	0.160372	1.15791	-2.17408	0.301915	0.491314	-0.313541	0.531304		1.02242	-2.34262	0.371553	-2.13678	0.662775	-0.0820258	-0.847762										-0.00604531	0.180664	-3.83733	0.927134				-0.102832	0.764061
	1.37659	1.9743	-2.85525	-0.210528	0.481711	0.661378	0.528144		0.713645	-2.21193	0.75502	0.696212	1.13072	0.137446	-2.10043										0.681623	0.553466	-2.61604	1.17255				0.291466	0.476346
	0.776002	0.218123	-3.3678	0.0885475	-0.30265	1.19114	0.667543		0.958974	-1.77441	0.125394	-0.177628	0.196143	0.0477447	-1.25459										0.0152642	1.05599	-3.24928	0.0558949				0.451341	-0.388898
	1.18267	0.190245	-1.90697	0.271408	-0.10148	0.828053	0.599229		0.712692	-1.69465	0.649645	0.419083	0.248452	-0.604347	-1.85856										0.0990491	1.08299	-2.65588	0.897462				0.426842	0.356452
	0.676725	0.87998	-1.36689	0.151221	-0.544859	0.620491	0.638792		0.21466	-1.56327	0.26882	0.761241	0.729497	0.606239	-2.33547										0.940366	-0.0323599	-2.84642	0.136457				-0.27213	0.411381
	0.904832	1.71311	-1.44039	0.0707897	0.0910497	0.69423	0.687664		0.0990584	-1.97076	1.05533	-0.10157	0.638708	0.24107	-2.34338										-2.34276	2.06653	-3.50637	0.587721				1.12767	0.832346
	0.670036	0.549028	-2.48237	1.13752	0.48865	-0.0775896	0.865299		1.01439	-1.69978	0.550326	1.3523	0.543343	0.165742	-1.46861										0.805353	0.705682	-2.39621	0.859227				0.548258	0.514741
	1.22205	0.838423	-2.19431	1.30962	0.6876	0.643582	1.12263		1.05107	-1.45086	0.938006	0.748636	0.781579	0.0838053	-2.31525										-0.0616216	-0.883541	-2.49662	0.968957				0.772453	1.17643
	-0.485336	0.916169	-2.1541	0.280811	0.513925	0.506677	0.725092		0.515611	-2.11868	0.436807	0.933833	0.91365	0.670354	-3.30212										-0.138288	0.0269812	-1.8232	0.878917				0.300702	0.42056
	0.0670757	-0.621406	-2.08923	0.452661	0.447569	0.2949	0.602334		0.340295	-1.4951	0.840861	-0.494403	0.477545	0.306793	-2.42834										1.21149	0.483428	-1.91674	0.479977				0.498641	0.328138
	-0.759718	0.593643	-2.55792	0.461305	0.1776	-0.613659	0.601689		1.04066	-2.10636	0.467312	0.403518	0.429145	0.520958	-0.0745836										-1.72776	0.0702241	-2.75692	0.494987				0.358907	0.776498
	1.22349	0.167357	-2.21029	0.0778005	0.578932	0.348226	0.807965		-0.161965	-1.33022	0.565719	-2.01874	0.566887	0.82903	-3.27923										1.04837	-1.16406	-2.67795	0.509196				-0.243794	0.212103
	-0.46941	1.36245	-1.19815	0.246638	0.266115	0.744275	0.705586		0.646563	-1.5504	0.33342	1.75111	0.71096	-0.0206105	-1.55111										0.264748	0.37189	-2.19887	0.766764				0.49388	0.85455
	0.549411	0.376039	-2.91201	-0.876335	0.506274	0.338186	0.433808		0.36447	-1.56551	0.957432	0.93725	0.724817	0.471429	-1.13837										0.626042	1.88008	-2.40052	0.356017				-0.0732547	0.914928
	0.79371	1.14565	-2.40801	-0.201709	-0.091236	0.617022	0.837845		0.709012	-1.38111	1.00773	0.296854	0.937332	0.0386261	-0.761136										0.00992573	-0.0351677	-2.24743	1.05616				0.69431	0.821034
	0.156749	-0.73068	-0.327129	0.153294	0.353196	0.664358	0.900527		0.59015	-1.64498	0.852765	-0.181364	-0.161071	-0.200865	-2.56102										0.634661	-0.0192097	-2.39676	0.981697				0.270987	0.902945
	-1.71778	-0.478767	-0.600041	0.354683	0.757731	0.422207	0.205312		0.725884	-1.59367	1.00583	0.991262	-0.131661	1.39411	-1.8782										-0.326322	0.363042	-4.05483	0.898179				0.0762045	0.141962
	0.606408	-0.465392	-2.65297	0.489652	0.759319	0.190547	1.11759		0.795862	-1.77256	0.958809	-0.0447571	0.407004	-0.741005	-3.10048										0.885373	-1.00281	-2.3562	0.486356				0.615858	0.555609
	0.511782	-0.0215186	-1.46464	0.905173	0.409236	0.859079	0.849402		0.283633	-2.0065	1.25468	0.427008	0.077257	0.540193	-2.36527										0.30423	-0.152375	-3.29692	0.942729				0.643927	0.529732
	-1.0829	1.71776	-1.63897	0.588298	0.254987	0.921593	0.699921		0.734368	-2.59237	0.943982	-0.117407	0.551438	1.17052	-2.96457										0.127609	0.776842	-2.56285	1.05706				0.580883	0.383726
	0.367002	0.0234656	-1.53947	-0.366562	-0.468093	0.240682	0.464452		0.913179	-2.04343	0.915631	1.02113	0.505357	0.67856	-3.81443										-0.0872797	0.669299	-3.32904	0.65435				-0.100468	0.723007
	0.688698	-1.06389	-2.98293	-0.696565	0.423026	0.415184	0.594981		0.559711	-1.70646	-0.243334	1.82783	-0.356003	0.237991	-3.1795										1.09964	-0.432872	-2.47391	0.674763				1.08418	0.593227
	0.506022	0.694447	-0.40526	0.503801	0.781547	1.31404	0.809511		0.351749	-2.67402	0.546069	0.0863164	0.585639	0.112551	-3.30553										0.624757	-0.541787	-2.23601	0.0296942				0.183076	1.13235
	0.368676	0.530109	-2.94034	-0.598698	0.203697	-0.178722	0.223186		0.395105	-1.72653	0.252602	1.64696	0.0863773	-0.330069	-3.56233										-2.6387	-0.997786	-1.46224	0.57208				0.449001	0.362699
	0.504026	0.239887	-0.815955	0.243292	0.491315	-0.19967	0.760143		0.712263	-1.24405	0.836	1.08397	0.31797	0.297041	-3.07855										-1.19525	-0.850067	-3.61771	-0.457067				0.011477	0.094937
	0.506694	0.197246	-1.72216	0.362864	-0.323587	0.253946	0.707019		0.912247	-1.70107	0.744547	0.548623	-0.0594049	-0.206162	-1.85476										0.960968	0.624821	-2.92152	0.365517				-0.12924	0.637744
	0.72565	0.729284	-1.89064	0.258091	0.212753	0.535843	0.816655		0.738318	-1.39654	0.711025	-0.929756	0.175177	0.309927	-3.04904										0.349936	0.44185	-3.76889	0.982723				0.240816	0.579955
	0.773862	0.680875	-1.33197	-1.46071	0.361468	0.62897	1.07324		0.165732	-1.56568	0.642565	0.861926	0.689035	0.0475844	-2.02587										-0.474713	0.665471	-3.20049	-0.649542				0.529514	0.290311
	0.49539	0.807737	-1.75691	-0.202387	0.223425	0.379832	1.06257		0.535302	-1.47696	0.685322	-1.22703	0.215677	0.327943	-4.09497										-0.614596	0.702374	-0.955479	1.10005				-1.93263	0.803452
	0.71785	1.71443	0.226848	0.65953	0.68025	0.989643	0.956108		0.908888	-2.16946	0.633487	0.199091	1.25912	-0.942891	-3.31684										0.867031	-0.0929089	-2.08337	-0.443998				0.809531	-0.15725
	-0.0925072	0.489615	-3.04141	0.611298	0.312986	0.199443	1.13986		0.255976	-2.20957	1.23779	0.46609	0.171847	-0.971751	-3.86938										0.19436	0.982594	-3.13311	0.175709				1.00034	0.25558
	1.36416	-0.552369	-3.09286	0.0593994	0.368708	0.652067	-0.213306		0.617592	-1.83353	0.497667	1.6533	0.585937	-0.469164	-3.47274										0.437125	0.499399	-3.09494	0.411127				0.774935	0.301402
	0.800031	0.408974	-1.61633	0.580056	0.102324	0.11888	0.568312		0.476525	-2.02063	0.700369	0.662799	-0.0586924	1.06485	-2.41918										-2.28506	0.774861	-2.90373	1.21235				-0.0857642	0.368483
	0.104345	1.63815	-1.53795	0.571052	-0.457104	0.858687	0.371152		0.536814	-1.9018	0.189063	1.06121	0.813074	0.336309	-1.61162										0.82043	0.0562132	-4.12201	0.92553				0.0905272	0.738059
	0.936847	-0.411346	-1.60994	1.0469	0.402468	0.112752	0.0572849		0.739134	-1.56549	0.899254	0.916859	-0.141714	0.306807	-1.93993										1.35936	0.328757	-2.81005	0.722665				-0.124437	1.12014
	0.868752	0.693064	-2.21919	1.50107	0.120959	0.805629	0.407863		0.738017	-1.49226	0.756293	0.844216	1.08767	0.446962	-3.75034										-0.814843	1.53939	-1.62163	-1.35148				0.315114	0.660314
	0.877191	1.00587	-2.04606	-0.56234	-0.0203957	-0.171899	0.91861		-2.20959	-1.45981	1.39096	-0.309411	0.356582	0.871499	-2.12188										-0.271905	-0.0338454	-2.11601	0.296135				0.552159	0.409197
	1.12407	0.970971	-2.89184	1.17004	0.642468	0.0868188	0.624208		0.795819	-2.00793	0.39272	-0.220762	0.364476	-0.314303	-3.29174										1.17031	0.0230997	-2.86184	0.757092				0.922676	0.0224449
	0.427408	0.49315	-1.80406	-0.0343144	0.532201	0.244138	0.956155		0.905857	-2.41804	1.23945	1.26789	0.475569	0.492591	-2.12785										0.0618169	1.06612	-2.83883	-0.438105				0.22422	0.665351
	0.459625	0.912325	-2.16438	0.316379	0.33044	0.916932	1.03864		0.610426	-1.83259	0.616902	0.406548	0.577687	-0.0131169	-2.81738										-0.842374	0.901491	-2.86777	0.609837				0.0147288	0.692346
	0.506444	0.399065	-1.92933	0.500155	0.3023	0.353219	0.849958		0.504108	-1.94017	0.711638	0.0654479	0.554706	0.66497	-3.78937										1.14439	0.0565367	-2.73091	0.143585				0.675139	0.533104
	0.902205	0.096415	-3.11843	-0.0730069	0.311969	0.605816	0.393907		0.521352	-1.63645	0.232433	0.374269	0.00457027	-2.09841	-3.84336										0.918168	-0.957047	-2.29995	0.52782				0.0440794	0.778476
	0.746767	1.04955	-3.32145	0.0802306	0.633988	-0.101973	0.433146		1.06039	-1.18914	0.611951	-1.54994	0.713398	-1.77876	-4.15381										-1.77187	0.336021	-2.53606	1.01096				0.686394	0.323514
	1.41516	0.765989	-0.494065	0.352168	0.322112	0.456984	-0.171835		0.600428	-1.69278	0.514796	-0.084006	0.203247	0.794146	-2.84866										-1.59753	0.702945	-2.76757	0.684895				-0.250604	0.709921
	0.46253	-0.962831	-0.159273	-0.103314	0.455594	0.904171	-0.259314		0.965628	-1.78044	0.537084	-2.28515	0.221845	0.0266325	-1.59965										-0.0573717	-0.226447	-4.16551	0.731674				-0.0107492	0.302744
	0.611745	0.597411	-0.579688	0.83375	0.531171	0.293848	0.28192		0.590035	-1.93476	0.756608	0.440514	0.900705	0.213664	-3.93802										-0.735466	-0.358173	-1.74171	0.509258				-0.102783	-0.167785
	0.743026	1.01328	0.273251	0.638531	0.284148	0.789384	0.807198		0.348505	-1.73219	0.0339402	0.712855	-0.35268	0.514301	-2.74315										-1.68909	0.684448	-2.90107	0.33494				0.401174	0.878186
	0.926496	-0.849413	-2.7359	-0.119372	1.0086	0.634678	0.382224		0.868517	-1.58248	0.68354	1.94436	0.299927	-0.32783	-3.68672										0.646679	-0.0252014	-4.15906	-1.82727				0.0675771	0.668504
	0.458854	-1.00175	-2.18257	1.44601	0.0373237	0.274055	1.21359		0.325439	-2.52301	1.0299	-0.870232	0.542983	0.119732	-2.90013										0.660102	0.747184	-0.887707	-1.86964				-0.145206	0.736168
	-0.20238	0.734193	-2.6294	-0.150287	0.0317485	0.337236	0.803096		0.755891	-1.98319	0.457063	1.71896	0.425143	0.722936	-3.17916										0.965167	-0.220625	-3.37702	-1.9755				0.47634	0.580352
	0.541601	-0.774864	-1.76783	0.415192	0.49922	0.819397	0.24403		0.541493	-1.23145	0.502092	0.243713	0.117104	0.70232	-3.20284										0.525993	0.645851	-1.3924	-2.8845				0.230966
	0.615591	1.2118	-0.499117	0.68463	-0.0240763	0.498351	0.683159		-0.840433	-1.79827	0.815829	1.6358	0.699785	0.539071	-2.12557										-1.00136	0.590092	-3.23953	-2.32786				0.666971
	-0.954803	-0.956872	-1.76902	-0.282164	0.611544	0.191176	0.692826		0.634407	-1.76897	0.0588081	-1.85879	1.0598	-0.399031	-2.62929										1.27221	-0.723989	-4.16655	-2.06035				0.36433
	0.667645	0.871627	-1.44329	0.879607	-0.349729	0.0497768	0.415192		0.536966	-2.10838	0.786286	-0.61156	0.34049	0.394623	-2.18158										0.350892	0.0318268	-0.563691	-3.11029				0.794372
	0.501545	0.771485	-1.60768	0.340068	0.56575	0.12612	1.44207		0.511948	-1.49516	0.740047	1.19118	0.211688	0.591416	-3.77375										-1.8818	-0.97825	-2.03839	0.423075				0.419808
	1.00194	0.597821	-2.36641	-0.205862	0.133871	1.04697	0.824958		0.139572	-1.51057	0.717526	0.52705	0.429273	1.08971	-3.00508										-0.402353	0.692372	-4.13294	-2.73549				-0.866164
	0.888303	0.265964	-1.2317	0.876349	0.181744	0.496937	0.338856		0.653826	-0.478808	1.33451	0.684691	0.647177	-1.99981	-3.38922										0.602411	-0.215309	-2.9898	-2.05624				0.802627
	0.428083	-0.181621	-2.64474	0.770488	0.439255	0.830576	0.724305		0.255797	-1.59616	0.404793	-0.882286	-0.162433	-1.34729	-3.58868										0.77711	-0.243109	-3.18324	-2.28053				0.186158
	0.518558	-0.180849	-2.71164	0.551809	0.158918	0.591792	0.707689		0.941943	-2.12939	0.45913	-0.288643	0.876176	0.27906	-1.20246										0.106756	0.257485	-4.11681	-2.78636				0.257118
	0.568751	0.884617	-1.26788	0.419941	0.644338	-0.808781	0.284664		0.477361	-1.86694	1.27467	0.616461	0.919715	0.642969	-2.12631										-0.415323	0.576179	-3.44042	0.0010155				1.11392
	0.947855	0.778973	-0.920685	0.783855	0.359831	0.513848	0.631418		0.878817	-1.83416	0.541361	0.632962	0.822567	-1.39676	-0.630778										0.772981	0.531743	-2.9485	-2.03196				0.96085
	0.515546	0.962436	-2.03602	0.860819	0.462799	0.815523	0.485267		0.820347	-1.54758	0.252278	-1.6827	0.5295	0.744829	-2.09676										1.22033	0.129676	0.282721	-1.79468				0.385557
	1.07353	0.994584	-1.53774	-0.424423	0.265013	-0.0234113	0.563667		0.831835	-2.37208	0.565554	0.701747	0.547989	-0.182235	-3.57913										0.316765	0.894618	-2.20471	-3.16285				0.574652
	0.401624	0.472424	-1.35089	0.765294	0.618643	0.910792	1.10364		1.02393	-1.67163	0.801962	0.761874	0.361983	-0.553705	-3.38011										-1.51929	0.911654	-1.14294	-3.02287				0.765763
	0.630271	1.56378	-2.13161	0.954404	0.377225	0.271479	0.740354		1.10042	-2.40051	0.789911	1.35829	0.271408	0.119218	-2.62953										0.477248	1.54214	-3.94788	-0.274772				0.694256
	0.445315	0.920676	-2.32399	-0.454308	0.680859	0.399255	1.17906		0.153847	-1.21384	0.795917	0.442781	0.783234	-1.26945	-2.96698										0.508291	-0.0578371	-1.00537	-1.52919				0.323338
	0.87178	0.464443	-2.68206	0.521302	0.464267	1.21576	0.790123		0.485387	-1.50294	0.986794	0.466691	1.02133	0.496132	-1.87677										1.23844	0.85146	-3.99657	1.13552				-0.13907
	-0.0370957	1.58874	-1.61714	0.90558	0.319718	0.770149	1.19015		0.510619	-1.60159	0.930384	1.17361	0.510764	0.267991	-2.88866										-1.26947	-0.351231	-1.05024	0.196683				0.257438
	0.503968	1.41591	-1.82458	0.604545	0.46821	0.663775	-0.314162		0.935545	-1.20665	0.847759	-1.87037	0.14706	-0.232041	-2.38108										0.915027	1.21524	-4.14787	0.486632				0.356567
	0.18775	0.566487	-2.73423	-0.442823	0.164823	0.642114	1.13007		0.547504	-2.06363	0.758877	-1.3733	0.473908	0.557331	-2.70712										-0.818219	0.00708175	-1.50273	0.87332				0.0462001
	0.261489	1.27285	-0.41335	0.436379	0.133791	0.413	0.525697		0.512447	-1.81883	0.471853	0.197398	0.120749	0.523584	-0.999983										-1.44292	-0.157347	-0.503526	0.215636				0.555965
	-1.84435	-0.614718	-1.46478	0.485707	0.604967	0.74238	-0.240863		0.407943	-1.79376	-2.05098	0.734314	1.09497	-1.71296	-2.95306										-2.00712	-1.07345	-1.5197	1.19083				0.344694
	0.785393	1.76638	-2.07824	0.479924	-0.372575	-2.34796	0.566344		0.849702	-1.59537	0.735714	0.782725	0.137456	0.052782	-2.93708										0.866855	-0.615309	-3.02319	0.847302				-0.535182
	0.729687	0.679544	-2.77784	0.95242	0.373947	1.02876	1.09171		-1.94961	-1.91451	0.811787	-1.74282	0.996005	0.549042	-4.05119										0.29706	-0.16814	-0.845907	0.145787				0.343446
	0.977552	1.41315	-0.670415	0.348739	0.359228	-0.751778	0.980826		0.278166	-1.59747	1.10383	0.779512	0.777626	0.519611	-3.48865										0.78816	0.128029	-3.0154	-0.0652554				-0.108512
	0.908259	-1.12102	-2.16846	0.857395	0.221619	0.641764	0.786512		0.660003	-1.97296	-0.0887216	1.19688	-0.767753	0.628878	-2.7412										0.4574	0.12769	-1.46891	0.542295				0.662262
	0.360194	0.183632	-2.33602	0.361336	0.803127	0.742319	0.445862		0.0121127	-2.14279	0.380655	1.48739	0.986923	0.066437	-4.07587										0.234659	-0.0796661	-3.23951	0.312185				0.304454
	0.0691769	0.554653	-0.900798	0.777097	0.0436153	0.343401	1.24883		0.194144	-1.54205	0.361869	-1.31184	0.372473	0.225335	-3.95873										-0.278428	0.229793	-2.3184	0.40702				-0.815973
	0.381989	1.1414	-2.69603	-0.302964	0.646062	1.06045	0.926821		0.410715	-0.566065	0.133098	0.789857	0.308663	0.460562	-2.966										0.247867	0.417718	-3.06287	-1.3977				0.164544
	0.118265	0.766504	-2.18116	0.792851	0.685873	0.70022	0.627257		0.566226	-1.43671	1.185	0.124359	0.679359	0.289106	-2.73952										-2.28408	0.4996	-1.26378	0.319911				0.661386
	0.575638	-0.0736855	-2.43638	0.592506	0.619482	0.782655	0.521354		0.0959535	-1.92636	0.551118	1.24044	0.742782	0.64343	-2.98039										1.03353	-0.987928	-1.04254	-0.0194348				0.41498
	-1.82118	0.458538	-2.71671	0.595062	0.594771	0.860048	1.01432		-0.707135	-1.58051	1.10792	-0.597156	0.22376	0.326122	-2.91091										0.447959	0.595238	-3.12518	0.85996				0.424968
	0.151986	-0.528073	-1.06286	-1.23254	0.688447	0.542442	0.590444		0.737689	-1.52518	0.360231	1.17018	0.225888	0.418852	-3.19311										0.714261	-0.102513	-2.37262	0.233192				-0.274497
	0.904054	0.819983	-2.30791	0.537354	0.626871	0.426472	0.0515006		0.128989	-1.70775	1.01095	0.757723	-0.0484011	-2.32335	-2.23076										0.295619	0.610829	-0.625934	0.782372				0.109819
	0.662576	-1.21907	-1.5226	0.134863	0.0861829	0.67074	0.899668		1.23593	-1.94098	0.852553	0.997997	0.024679	-2.36435	-3.89364										-1.77439	0.397974	-1.71314	0.5853				0.13703
	0.642803	0.542171	-1.45108	0.733134	0.190994	0.310445	0.724618		0.92842	-1.97983	0.619765	0.634555	0.698689	0.791396	-2.9884										-1.27647	-0.120856	-3.34201	0.370456				0.36768
	0.183563	0.327296	-1.72153	0.37224	0.224267	0.894076	0.887588		1.16224	-1.80772	1.26445	0.136166	0.867851	0.288325	-4.08475										0.689448	0.746077	-1.82174	1.14101				0.274183
	0.665999	1.54318	-2.52748	0.233137	0.160665	0.557679	0.490902		0.822841	-2.11402	-0.00175291	1.41975	-0.0912847	0.333222	-1.47776										-1.41734	1.35815	-2.27147	0.180753				0.319527
	0.0180511	-1.77456	-2.19876	0.271736	0.147789	0.685217	0.766636		0.744961	-1.61986	0.553034	-0.527042	0.844935	0.317403	-3.97877										0.532767	-0.174479	-0.0991114	0.884151				0.573088
	0.50501	0.195943	-1.89194	-0.499597	0.308989	0.789167	0.548878		1.23534	-1.34367	0.928374	0.987115	0.428174	0.132732	-2.48273										0.296478	0.649044	-0.406767	0.635186				0.315174
	0.332538	0.44689	-0.868347	-0.104664	0.321094	0.74257	1.10147		0.19308	-1.25209	0.678586	0.680601	0.079368	0.618646	-1.98799										0.390964	0.00968838	-4.13589	0.717475				0.0850796
	0.347275	0.727999	-1.95856	0.788553	0.480016	0.771168	0.435101		0.432604	-1.75788	0.254258	0.866585	0.254899	0.720663	-4.21028										0.466146	0.684719	-0.235628	0.228539				0.409607
	0.172434	-0.116734	-1.07234	0.0135118	0.167443	0.514427	0.365737		0.53547	-1.72808	0.908352	1.16733	0.669584	0.402938	-1.80192										0.415664	0.219538	-0.449098	1.00732				0.166095
	0.512979	-0.566154	-1.97943	0.358228	0.947477	0.357374	0.582201		-1.63364	-1.59344	0.391009	1.30612	0.783972	0.435466	-1.53179										-0.348399	1.04996	0.124706	0.568578				-0.187719
	0.0591289	0.985434	-1.19172	0.541829	0.505859	0.863709	0.743761		0.555138	-2.02417	1.28166	0.958349	0.285402	-0.0704415	-3.5962										-1.58852	0.45081	-0.642431	0.786941				0.789354
	0.729262	1.11517	-1.42275	0.236395	0.289062	0.710181	1.01709		0.646355	-1.70577	0.31631	1.19431	0.527598	0.637629	-1.75893										-1.0526	-0.0171564	-0.9768	0.426853				0.426498
	0.403727	0.0819896	-0.0459649	0.648277	0.341986	0.129535	0.92579		0.748775	-1.92393	1.0453	-1.44639	0.365558	-0.881877	-0.43762										0.499551	-0.418239	-0.863009	-0.795581				0.392525
	0.619707	0.924195	-2.37677	-0.189153	0.0324209	-0.320956	0.667884		0.491397	-2.4426	1.17828	1.14136	-0.241702	0.727571	-2.45488										-0.543862	-0.430568	-1.24249	0.785157				0.107434
	0.0878201	1.0138	-1.96617	-0.187915	-0.0682883	0.282132	0.0850132		0.406983	-1.84423	0.831018	-0.982532	0.46022	0.529377	-1.44639										0.399663	1.00915	-1.9276	-1.22194				0.276209
	0.405716	1.01849	-2.08192	-0.00492501	0.515782	0.472597	0.80566		0.712703	-1.53744	1.32453	1.05022	-0.373743	0.379535	-1.63857										0.145842	0.0134785	-2.09144	0.757946				0.081704
	0.686017	1.30968	-2.12574	0.845732	0.381901	0.422172	-0.149971		0.588141	-1.33775	0.383714	0.759352	0.689319	0.825447	-1.89628										-0.210886	-1.35407	-2.52744	0.410666				0.195576
	0.848628	0.211828	-2.16114	0.182613	0.113516	0.867298	-0.12783		0.783064	-1.2778	0.917063	-0.668721	0.224451	0.703471	-1.59179										0.474524	0.395492	-4.15277	0.283888				-0.370825
	0.55712	0.520961	-1.42894	0.622382	0.198299	-0.117427	0.0257228		0.820408	-1.49522	0.467018	0.55496	-0.393056	-2.30965	-4.84933										0.667709	0.768947	-3.18283	0.933219				0.279921
	0.653038	-0.465182	-1.53914	0.389462	0.223082	0.916499	0.796601		1.20036	-1.33112	0.747103	0.313925	0.288387	0.863205	-0.298023										-1.64846	-0.457565	-3.76476	-2.78403				0.70523
	0.297843	-0.855028	-0.763431	0.342133	-1.49178	-0.278544	0.6713		0.858826	-2.01349	1.09131	0.224404	0.838109	0.15015	-0.602098										0.359039	0.833949	-0.340108	-1.25107				0.760127
	0.832381	-0.175363	-0.601119	-1.75678	0.00217341	1.07487	0.683404		1.04964	-1.93933	0.288213	1.86475	-0.0156587	-0.0591907	-2.50705										0.0879535	-0.268252	-3.06227	0.637338				1.19462
	0.649125	0.711682	-1.96897	0.612842	0.377856	0.500023	0.615161		-0.68552	-1.63614	1.19788	-0.840014	0.629491	0.272814	-1.46171										0.348479	0.354951	-4.1416	-2.57786				0.364299
	0.403808	0.546216	-1.37328	1.08589	0.535716	1.00471	1.18023		0.423949	-1.25552	0.235733	0.395362	0.380737	0.792516	-1.79788										0.185942	-0.714874	-2.95895	0.44934				0.512213
	0.313899	-0.0210535	-1.837	0.619914	0.299924	0.292321	1.04691		0.751931	-2.03805	0.228742	0.978363	0.0593892	0.425527	-1.82446										-1.46892	0.655411	-2.77558	0.934172				0.567404
	0.545272	-0.806125	-1.94698	0.117228	-0.617058	0.745875	0.509733		0.423461	-1.85912	0.632753	-1.83594	-0.0093537	-0.368314	-2.57967										-1.87901	2.16538	-1.90487	0.00993931				0.316385
	0.194832	0.625631	0.0203248	0.231811	0.0669931	0.530206	0.344186		0.0835359	-1.22734	0.49354	-1.89577	0.556969	0.254902	-2.67599										0.432341	0.68519	-3.73046	-0.277645				0.505409
	0.822658	0.700278	-0.397025	0.165062	0.341193	0.813449	0.80927		0.207404	-1.61217	0.797491	-1.28946	0.0511892	0.359003	-1.90066										0.26488	0.522539	-3.90816	-2.64519				0.451895
	0.55204	-0.719961	-1.97675	0.921979	0.333458	0.287845	1.20571		0.00156368	-2.03756	1.17158	0.494013	0.681002	-1.1516	-0.587782										0.532076	1.88813	-3.28796	-0.609339				1.04912
	0.361473	-0.82694	-1.08161	-0.370588	0.21395	0.397748	0.717407		0.66409	-2.39824	0.959312	-2.58866	0.403568	0.401809	-1.48695										0.572556	0.427271	-4.11372	-1.8659				0.834116
	-0.318245	0.775417	0.138658	0.279424	0.452013	0.289106	0.724869		-2.09694	-1.67417	0.368468	-0.358357	0.676336	0.0686537	-1.98297										0.172775	0.0601692	-3.88075	-2.90124				0.857535
	0.427086	1.29039	-0.398394	0.114519	0.0142752	0.411089	0.682496		1.05756	-2.07255	0.160698	-1.4213	0.831667	0.520687	-0.36475										-0.160739	0.528467	-3.89742	-2.42827				0.810608
	0.659631	-0.0116269	-2.51348	-0.215778	-1.01146	1.13901	0.59582		0.483706	-1.49154	0.707473	0.420198	0.336063	0.199597	-4.49064										0.827099	0.608807	-4.1519	-2.57033				-0.0757655
	0.830679	1.05349	-1.00622	0.293744	0.444283	0.676875	0.707575		0.890014	-1.44092	0.808979	-1.87801	0.383193	0.826553	-0.138914										0.541881	1.15553	-3.37758	0.244637				0.128754
	1.0566	0.907012	-0.700169	0.79172	0.111542	0.441785	0.405662		0.311635	-2.56003	0.130499	1.35847	0.17605	0.687513	-2.91318										0.675936	0.595414	-0.411121	0.505565				0.089856
	0.656255	-0.751443	-1.44705	0.60559	0.33109	0.218957	0.865337		0.574084	-2.02793	1.17014	1.06468	0.377536	0.877463	-1.91093										0.156647	-0.0420682	0.322702	-2.52422				0.68532
	-1.62618	-0.512588	-2.12311	0.962243	0.532426	0.525447	1.08214		0.871811	-1.57444	0.997104	0.239691	0.594814	0.707169	-2.45901										-1.68314	0.222505	-1.90023	0.734796				0.486659
	0.818641	0.119707	-2.47441	0.350123	-0.22305	7.81723e-06	1.16396		0.684432	-1.81751	0.661264	0.644145	0.71523	-1.88736	-1.14543										0.641063	-0.234209	-0.899739	0.223452				0.386439
	-0.500098	1.04453	-2.59657	0.437162	0.331359	1.22543	0.428571		0.220415	-1.96871	0.65277	-0.581085	0.23634	0.528177	-1.80087										-1.70504	0.503281	0.223141	0.203797				0.258286
	-0.409888	0.499916	-0.159229	-0.199739	0.632491	1.06246	0.57043		0.589155	-1.97908	0.182782	0.0155471	0.960473	0.0738385	-3.00832										0.414343	0.145286	-0.758597	-2.68838				0.225252
	0.82975	0.559825	-0.987119	0.490801	-0.0709222	0.442918	0.645089		0.415031	-1.91154	0.257573	-0.906442	1.10743	-2.39668	-2.85327										0.321729	-0.522457	-2.80767	-2.27665				0.365739
	0.244163	0.519376	-1.2743	0.284465	0.0644527	0.330392	0.487231		0.52028	-1.57039	0.453067	0.299392	0.243106	-0.176633	-1.20417										0.602461	0.23102	-2.26808	-2.28816				0.706031
	-1.24655	-0.483316	-1.37662	-0.00674299	0.659767	-0.269189	0.439711		0.80678	-1.94783	0.338648	0.721628	0.739824	-0.74482	-1.49659										-0.406627	-0.857746	-0.308202	-2.97656				-0.143359
	0.686589	0.456168	-1.24025	1.04773	0.47534	0.334099	0.463397		0.377044	-1.9345	0.358914	-0.661381	0.833441	-0.234325	-1.35957										-1.41354	0.836736	-1.62931	0.632812				-0.405428
	0.273357	0.824789	-0.915619	0.434472	-1.14357	0.543677	0.762402		0.986955	-1.2955	0.42814	1.01428	0.561049	0.362757	-0.803245										-1.15158	1.68666	-0.377438	-2.04713				0.222616
	0.703358	0.44353	-1.57875	0.553227	0.369906	-0.335108	0.988312		0.294055	-1.8576	0.459173	-0.339164	0.914184	0.0214552	-3.25587										0.329581	0.53346	-2.60887	-2.72411				-0.0525196
	0.438423	-0.154679	-1.30889	0.394802	0.809528	0.530908	1.00422		0.517582	-1.24775	0.886905	1.40459	0.551262	-1.33006	-1.57934										-0.607192	-0.427629	-1.27904	-1.49834				0.267983
	0.377676	-0.363405	-0.99377	0.698797	0.53016	1.16562	-0.0297965		0.0803144	-1.48834	0.242907	-2.2361	0.412881	-0.250944	-2.14173										-2.12394	-1.10612	-2.62676	0.905054				0.304325
	0.57846	0.906203	0.538427	0.512346	0.354974	0.558261	0.791517		0.777276	-1.44019	0.080987	0.402889	-0.0020487	-0.455582	-3.81411										-1.25132	0.52584	-1.42577	1.11867				-0.570809
	-0.748942	0.466472	-1.62009	0.276035	0.170974	0.309458	1.19067		0.86576	-1.77564	0.472728	-0.0658666	0.177651	0.0916445	-0.533316										0.610222	0.664017	-0.222976	1.17162				-0.26455
	0.553859	0.297742	-1.55159	0.0352912	0.275213	0.957357	0.861398		0.661119	-1.75036	0.36411	-1.69633	0.852528	0.431693	-1.6913										0.278373	1.60104	-0.219283	0.583613				0.838797
	0.158213	1.61705	-2.8711	0.616781	0.562102	1.06292	0.434983		1.12594	-2.01133	0.640205	1.35747	0.161837	0.254083	-1.47245										0.75374	0.617892	-0.497902	0.406412				0.514652
	0.687786	0.511573	-1.92954	0.689417	-0.0558525	0.708908	0.797938		1.22939	-1.1646	0.201194	0.703663	0.464029	-0.324462	-1.44378										0.127468	-0.864197	-0.899542	0.335103				0.254048
	0.310925	-1.1354	-2.19429	0.683945	0.677548	0.304819	0.690229		0.51185	-1.66	0.254587	-0.923234	0.65108	0.180493	-2.85253										0.759971	1.03401	-0.438846	1.02655				0.627393
	0.430469	0.0810321	-1.57869	1.17195	0.747548	0.72639	0.956083		-1.49935	-2.1604	0.473434	1.13761	0.489754	0.293286	-1.09645										0.58325	1.63348	-0.154229	0.784379				0.366911
	0.936951	-1.37311	-2.11839	-1.8827	-0.0421573	0.92114	0.513825		0.972013	-1.3437	0.67709	-1.09627	-0.266167	-2.3518	-0.709703										0.793869	1.01295	0.218495	0.0083868				0.476343
	1.06591	-0.0272898	-1.87943	0.345889	0.778176	0.670876	0.720174		0.636255	-2.64113	0.576032	1.68193	1.13612	0.192029	-4.1482										0.803744	0.336559	-2.29425	1.09315				-2.02053
	-1.9678	1.04947	-1.76933	0.606484	-0.0871804	1.03168	1.09937		0.727186	-1.66929	0.0209829	1.79788	0.533957	0.0824752	-0.282374										0.999492	0.0131196	-0.169809	0.630247				-0.342591
	0.171938	-0.35828	-1.73591	0.62192	0.620914	-1.30655	0.885547		-0.0345766	-1.64085	0.184654	1.16856	0.512243	0.284868	-1.71749										-0.290677	0.935	-2.06901	0.429324				-0.208949
	-1.66279	0.531425	-0.3679	0.18571	0.592182	0.390368	0.432262		0.696597	-1.91667	0.593585	1.18948	0.619013	0.357885	-1.84098										0.686372	0.72445	-0.603659	0.548966				-0.0235507
	0.784502	1.40387	-0.586181	-2.24013	0.80802	0.241979	0.66515		1.08426	-1.97344	0.868477	0.618118	0.65742	0.639152	-2.61904										0.614071	0.461645	-0.102175	0.581474				0.0195304
	-0.117697	1.38285	-1.60563	0.659478	0.573994	-0.0635691	0.682621		0.250067	-2.54687	0.733045	0.703309	0.2811	-1.09048	-1.56968										-1.20451	-0.33462	0.450745	0.421863				-1.00129
	0.865608	0.0277209	-3.31091	-0.0197834	0.59175	0.820449	0.57413		0.448545	-2.11568	0.449953	0.931145	0.789259	1.07863	-1.03109										0.371688	0.0849082	-0.837605	0.882977				-0.823289
	-0.0351686	0.35864	-1.81607	0.0158541	0.0332045	0.567728	-0.0824153		-1.92886	-1.55898	0.0684786	0.129358	0.0313592	0.841591	-0.584193										0.131039	-0.159417	-1.13871	0.0276847				-1.05284
	0.206668	0.202272	-0.628904	0.476721	0.293822	0.807865	0.0694172		0.189689	-2.00088	1.23162	0.74185	0.746044	0.253641	-1.09728										-0.342801	0.311557	-0.311582	0.464458				-0.309834
	1.19434	-1.34049	-0.711947	0.112161	0.386285	1.22183	0.807315		0.62173	-1.66302	0.517912	1.49338	0.274571	-1.0993	-1.62374										0.810555	0.337439	-2.02485	0.244105				-1.66374
	0.609885	-0.80026	-1.88332	0.476388	0.0636414	0.910059	0.984373		0.682959	-1.14233	0.231462	1.64599	0.20648	0.553564	-3.17851										0.290156	0.684037	-2.80337	0.717135				-0.260747
	-0.398017	-0.128524	-1.06444	0.804682	0.327389	0.438095	1.07225		0.889088	-2.49029	0.908683	-0.122596	-0.0319635	0.20861	-1.77829										0.711449	0.377666	-0.288016	0.725625				-0.624874
	0.713639	0.736354	-2.18344	-0.465806	0.0274222	0.119226	0.759614		1.04978	-1.35816	1.15395	-0.852749	0.00477908	0.267752	-1.56252										0.594942	-0.0109214	-0.0111424	0.217357				-0.99047
	0.831995	0.22534	0.014911	0.338596	0.491256	0.635547	0.544872		-1.02169	-1.82369	0.770569	0.62174	0.443812	0.776617	-1.51293										0.664204	0.764937	-3.39732	1.15279				-2.29446
	0.788388	1.22681	-2.25059	0.456874	-0.168289	0.748016	0.534968		1.05266	-1.69539	1.2265	0.433562	0.368717	-1.61151	-1.93824										-0.223476	0.156759	-1.05329	0.225509				-0.781373
	0.0718268	0.545249	-2.80395	0.363097	0.77568	-0.551973	0.410789		0.922641	-1.89637	0.482136	1.40543	0.609256	0.0806153	-2.15351										0.468622	-0.150853	-1.75901	0.698774				0.143427
	0.446148	-1.92905	-2.75342	0.465639	0.14326	0.723957	1.41398		0.716348	-2.204	0.940956	0.788445	0.161063	0.727741	-1.20779										0.845535	-0.298331	0.496996	-0.00849035				-0.729795
	0.198162	-0.356315	-1.22238	0.522908	0.226025	0.81535	0.679942		0.736728	-2.16035	0.536306	-1.8924	0.565325	0.565809	-0.459345										-1.679	0.183025	-1.80455	-0.497894				-0.00817408
	0.257104	-0.644248	-1.63856	0.0503805	0.275523	0.814081	0.799985		0.387419	-1.94677	0.847693	-3.10983	0.440109	-1.61471	-2.75658										-1.94629	0.504391	-2.73697	0.518506				-0.317422
	-2.24209	0.570935	-1.41847	-0.228828	0.254515	0.717472	0.618429		-2.15624	-2.07767	0.409054	-2.96322	0.548329	0.575287	-0.946587										0.92578	0.358891	-0.0810232	0.737216				-1.80573
	0.981351	0.0732156	-2.07193	0.225573	0.277789	0.476125	0.791024		0.794342	-1.49859	-0.362468	-2.98596	-0.0124631	1.08832	-3.84777										-1.68322	0.382271	-0.894319	0.370855				-0.966784
	-0.584353	0.619321	-2.48493	1.06329	0.187983	0.371458	1.15587		0.858366	-1.39923	0.23351	-2.4884	0.475006	0.547344	0.0117467										0.409286	0.375566	-0.952623	0.387969				-0.348356
	-0.101426	0.127823	-1.02979	0.186027	0.278691	0.616614	1.36288		0.916957	-1.37978	0.640579	-2.10685	0.325211	0.00693389	-1.74854										0.794334	1.56124	-2.43423	0.608988				-0.681635
	0.558857	0.549503	-1.45285	0.856862	0.540095	-0.11157	0.786131		1.01503	-1.79694	0.764517	-3.04042	0.55799	-1.54802	-1.19745										-1.51921	-0.602365	-2.24841	0.703765				-1.74173
	-0.191479	0.357223	-2.79404	0.115312	0.126992	0.6687	0.154917		0.978228	-1.75962	0.615334	-2.73964	1.04845	0.104452	-1.98683										0.425738	-0.125122	-0.532247	1.28879				-1.76121
	0.82859	1.11478	-2.34658	0.311572	0.421881	0.00872874	0.684037		1.47663	-2.28285	0.167544	-2.71279	0.529009	0.15323	-0.552899										0.348575	0.350354	0.0829156	0.921902				-1.65893
	0.344829	1.03191	-0.0434776	0.231264	0.615562	0.0217081	0.755923		0.13281	-1.26601	1.15318	-2.724	0.0805442	0.695002	-1.7874										0.645213	0.799751	-0.37325	-0.593945				-0.0261774
	0.429687	0.949183	-1.555	0.663785	0.166529	0.761984	0.399798		0.599023	-1.98463	1.01425	-2.24297	-0.0602554	0.161958	-2.05616										-0.137526	0.991523	-0.0663725	1.03218				-1.50273
	0.44514	0.641749	-2.43505	-0.144276	0.236223	0.414941	1.08163		0.571344	-1.52637	0.752315	-1.40878	0.618223	0.460487	-1.85664										0.484777	0.05805	-0.0973552	1.55568				-0.196002
	-0.150156	1.02602	-0.412522	0.764358	-0.164748	0.246751	1.03049		0.509083	-1.60853	0.661463	-2.13273	0.595658	-0.0757263	-1.14448										0.273275	0.0825667	-0.225491	-0.30311				-1.0887
	0.0552269	0.707716	-2.62975	0.169543	0.884664	0.806779	0.850749		0.68462	-1.82852	0.92112	-2.80931	0.524937	-1.80764	-3.50782										-0.362295	0.340138	-0.255888	0.615229				-1.58849
	0.297055	-0.713225	-1.59861	-0.518302	0.210626	0.531365	0.86578		0.145367	-0.614286	0.690942	-2.80097	0.560391	-0.326569	-1.94973										-1.62787	1.72884	-0.826273	-1.82334				-0.824486
	0.420442	-0.111448	-1.92782	0.76481	0.432306	0.926693	0.59236		0.991592	-2.53062	0.938528	-2.85184	-0.219081	0.395182	-1.66574										0.786343	-0.0920235	-2.0167	-2.87452				-2.0291
	-0.181631	0.808511	-2.43694	0.397155	-0.234707	0.352868	-0.0938622		0.940106	-1.96	0.906457	-2.30057	0.700278	0.00207314	-1.34105										0.450391	0.239596	-0.80579	0.302352				0.27425
	0.648343	0.73821	-0.247384	0.923119	0.60408	0.707809	0.893501		0.307993	-1.95085	0.859698	-3.56765	0.170264	0.5364	-2.00092										-1.82368	0.500435	-0.270519	1.10432				-0.666597
	0.220069	1.12747	-1.50363	0.539258	0.250634	0.131383	0.490984		0.42096	-2.08417	0.318627	-1.54509	-0.637132	-0.276299	-0.261468										-0.146919	0.0642344	-1.68535	0.463467				-0.676774
	0.668906	1.40015	-2.17568	0.848823	0.418935	0.94153	0.88556		0.373483	-1.15842	0.505092	-2.9804	0.134709	-0.768254	-2.45189										0.629944	1.08164	0.157997	0.964142				-0.339045
	0.177487	0.504601	-0.0384622	0.516925	-0.317661	0.744915	0.410862		-2.45702	-2.22394	1.27086	-3.08334	-0.18142	0.47852	-1.66331										0.991906	0.466086	0.196978	-2.70743				-0.798885
	0.303975	-1.23585	-2.33802	0.890799	0.54755	0.352841	-0.725831		0.545269	-2.77278	1.13013	-2.48748	0.884544	-0.540306	-1.86726										-1.98378	1.82607	-1.83154	0.561216				-2.78776
	-0.0599693	-1.44031	-1.33898	0.290941	0.518799	0.470622	0.697787		1.10747	-2.04525	0.948462	-3.42892	0.623037	0.195418	-1.77051										-0.866391	1.23997	-1.31338	0.732161				-1.34706
	-0.303292	0.106544	-0.315759	0.706953	0.0990287	0.503064	-0.806931		0.630503	-2.59397	0.134079	-1.75506	0.811117	0.568989	-1.49706										0.114782	-0.114351	-0.691221	0.716397				-0.316794
	0.384692	0.689997	-0.391491	0.298869	0.857568	0.859744	0.767972		-1.29084	-4.54507	0.714606	-1.58174	0.35326	-0.0438939	-0.966094										-1.56571	0.280449	-0.0553869	0.176707				-0.789427
	0.277523	1.14079	-1.64149	-0.293707	0.34484	0.188803	0.479444		-2.19238	-3.22207	0.841735	-1.31802	0.684554	0.21716	-1.64647										-1.69446	1.22173	-0.47637	0.284604				-1.78644
	-0.753212	-0.516545	-1.97751	1.20232	-0.0426094	0.968976	0.0472558		1.27846	-2.39572	0.591312	-2.18824	0.867712	-0.189447	-2.21807										0.19264	-0.100866	-2.50866	0.136294				0.0215416
	0.899771	0.950682	-1.40458	1.07671	0.62736	0.496794	0.804585		0.627328	-2.37412	1.09032	-1.84789	0.424633	0.372265	-3.27543										0.424692	-1.15266	-1.38446	0.605967				-1.78796
	0.992818	0.779759	-1.66055	-0.56449	0.144011	-1.50989	-0.974175		-2.39189	-2.65379	0.89089	-1.81427	0.937543	0.311334	-3.36942										0.394437	-0.715565	-1.85371	0.112093				-0.931243
	0.67037	0.267326	0.0986517		0.602558	0.189825	0.734282		-1.03436	-3.33481	0.692644	-1.59722	0.376646	1.00436	-1.14263										0.00979157	0.893238	-1.42707	0.752309				-1.82968
	-0.0558649	0.819628	-0.0287506		0.482658	1.02236	0.99224		-0.0936084	-0.281352	0.306422	-1.83476	0.492146	0.00714028	-3.2364										0.294375	0.010787	0.162569	0.631544				-1.34565
	0.0729231	0.0872748	-0.476002		0.323259	1.11856	0.857458		-0.490349	-3.81518	0.749864	-1.96393	-0.190245	0.374232	-3.6118										0.662473	1.45589	-2.50657	-1.02129				-2.69038
	-0.170637	1.13977	-0.805826		0.487197	0.68416	1.0373		-1.70417	-3.04302	0.662204	-2.30216	-0.11187	-1.90114	-0.154715										-2.42955	-0.29455	-2.23428	0.744861				-0.707977
	0.215352	0.563754	-2.81248		0.686322	-0.19473	0.680331		-0.342557	-1.76878	0.822312	-1.18435	0.513929	-0.113955	-2.80187										0.685439	0.107478	-1.84862	-2.16656				-1.36811
	0.590736	0.811678	-2.05636		-1.10779	0.647869	1.21182		-1.67586	-4.0923	1.12544	-2.25363	0.912373	0.368264	-1.84835										0.595192	1.14143	-2.45421	1.2235				-1.55773
	0.794	0.662001	-1.75488		0.115442	-0.0236353	0.483147		0.774873	-3.00199	0.721687	-2.70307	0.995054	1.08359	-4.12642										1.02789	0.0589428	0.219338	0.532667				-1.33633
	0.883463	-0.4336	-2.78973		0.330869	1.09739	0.870845		0.871471	-2.97823	0.817486	-1.66241	0.686081	0.604639	-2.45721										0.391743	0.474438	0.24439	0.570168				-0.373812
	0.905576	0.282942	-1.66359		0.587836	0.0907601	0.855757		1.01785	-2.93752	1.10261	-1.41789	0.0830064	-1.21931	-0.704988										0.370581	0.0536135	0.0600172	0.770789				0.365745
	0.605883	-1.49469	-1.89404		-0.0260398	-0.0879641	0.410658		0.43879	-2.80976	-0.00835415	-1.0742	0.364784	-0.804489	-2.55488										0.116474	-0.0910053	-2.68187	0.963602				-2.1187
	0.405664	0.788635	-2.28451		0.559782	1.14801	0.177564		0.811899	-2.67241	-0.137011	-1.20348	0.171748	0.322563	-3.75181										0.607201	0.269317	-1.81144	0.573003				-2.96621
	0.561862	-0.14036	-0.269963		0.233835	0.924341	0.474749		1.18487	-2.32656	0.793547	-3.28713	0.464298	0.410249	-2.57531										0.966198	1.34148	-0.701066	0.917687				-2.4284
	0.838574	0.0494153	-2.54368		0.240158	0.442636	1.62956		0.891896	-0.389234	0.460485	-1.45711	0.669882	0.652368	-1.66497										0.878485	0.966422	-0.246827	0.983373				-1.2623
	0.896799	0.70156	-1.94711		0.652212	0.518591	1.1196		-0.81838	-2.06083	0.117941	-2.46878	0.266516	-1.49063	-2.38206										0.186501	-0.400905	-0.425761	0.327869				-1.10495
	1.23248	0.733368	-1.74989		0.000773224	0.575631	0.698099		0.221014	-1.90546	0.39153	-1.89991	0.260383	0.446832	-2.98803										0.356603	0.523773	-2.65712	0.104232				-2.67037
	0.0131546	0.534299	0.11619		0.244311	0.480635	0.619813		0.095093	-2.00743	0.497789	-1.76902	0.121022	0.125459	-1.73197										-1.84206	-0.47021	0.0385947	-0.304404				-1.39189
	0.614135	0.254444	-1.50663		-0.343468	0.0393427	1.06324		-0.208145	-3.48251	1.1659	-3.06946	0.281276	0.0675938	-2.96824										-1.68491	0.763654	-2.31137	-0.199594				-1.20618
	1.04492	0.84968	-1.74489		0.494618	0.711247	0.571895		0.814145	-1.78994	1.07861	-3.43975	0.413083	1.05478	-3.61637										0.838189	1.67922	-1.81125	0.594511				-0.212712
	0.620662	0.403385	-1.98463		0.184139	0.512811	0.530731		-0.20332	-2.51968	0.706273	-0.921942	-0.0376559	0.512509	-2.76526										0.617599	-1.27813	0.396129	0.746003				-1.08953
	-0.47338	0.55272	-1.08915		-1.304	0.199182	0.398605		0.321571	-3.57126	0.968378	-1.14882	0.660898	-0.837783	-1.34946										0.911888	0.372715	-2.52098	0.582914				-0.660893
	-0.127414	0.473968	-2.20429		0.721622	0.427412	0.769896		0.51987	-4.1793	0.681243	-1.08945	0.800123	0.433428	-3.38805										0.36452	-0.117042	0.274884	0.348213				-0.482161
	-0.450089	1.25802	-0.551921		0.481159	0.803299	0.45568		-0.804923	-2.68444	0.583686	-2.04757	0.765736	0.292346	-4.66481										0.405826	-1.19496	-2.74386	0.754577				0.276738
	0.870971	-0.150727	-0.73216		0.492024	0.263783	0.721335		-2.20029	-2.09884	1.33681	-1.02878	0.842616	0.194658	-1.93303										0.124924	0.570066	0.18758	0.491692				-1.39196
	0.312304	-0.174158	-1.17141		0.70557	0.619422	0.250523		0.31594	-2.9195	0.100336	-1.4308	-0.171195	-0.0522179	0.151338										0.827078	0.585117	-1.48328	-1.55088				-0.115188
	0.0229131	0.687318	-0.577401		0.597394	0.010795	0.204172		0.424031	-2.72419	0.532634	-1.49436	0.302703	1.00637	-1.97612										0.609678	1.83282	-1.58612	0.325215				-0.984484
	0.695925	0.114698	-2.15182		0.0120535	0.775194	0.627665		0.979536	-1.88637	0.917924	0.395362	0.363948	0.99193	-1.53681										0.305575	0.196248	0.365392	0.459045				-2.0959
	-0.343571	-0.395014	-2.60953		0.191794	0.362177	0.795711		0.758697	-2.07456	0.296465	-0.694532	0.841548	0.240354	-2.3827										-1.77354	-0.831441	-0.664662	0.868481				-0.112484
	0.743386	0.0914626	-1.91637		0.537217	0.740434	-5.05543		0.112064	-3.54327	0.537276	-0.382363	1.02727	0.422349	0.0770283										0.566825	0.0743988	0.180328	0.857892				-0.126427
	-0.404462	-0.30989	-1.93528		0.155543	0.713563	-4.79797		0.62103	-3.84941	-0.108054	-0.59144	0.122333	0.324486	-1.9513										0.662421	-0.809508	0.111517	0.570518				-0.479024
	0.248728	-0.157208	-2.36159		0.391193	0.849333	1.04093		1.07952	-2.42175	1.0371	-0.61731	0.622971	0.505668	-3.54924										0.669864	0.46642	0.818688	-0.237995				-0.767485
	0.689053	0.902304	-1.55287		-0.422055	0.591427	-4.8058		0.648453	-2.75042	0.958862	-0.73532	0.748195	0.279659	-0.375173										0.418883	1.80576	-0.146626	0.729701				0.0704428
	1.01254	1.15866	-1.87624		0.381439	0.554403	-4.70506		-0.0166792	-2.90427	0.872232	-2.58174	0.713257	0.734659	-2.85784										0.379845	0.486449	0.361239	0.318279				-0.217569
	1.25914	-1.34938	-2.88975		0.326103	0.454061	-4.94258		0.678271	-3.97591	0.155587	-0.322933	0.307735	-0.56889	-1.29349										0.695787	-1.42395	-1.33224	-0.249468				-0.14054
	0.90788	0.817933	-3.09586		0.153299	0.599322	-5.11479		1.04805	-3.43062	0.900907	0.721808	1.11668	-2.56719	-0.35144										0.222368	0.000102047	0.209282	0.584758				0.0397523
	-1.84259	-2.16079	-0.600956		0.112036	0.998651	-5.16236		0.720211	-4.1111	0.797925	-0.573244	0.35179	0.489463	-0.348331										0.669273	-0.480025	0.0685128	-1.20697				-1.64965
	0.531707	0.187582	-1.75915		0.3971	0.447249	-4.68889		0.44859	-3.86099	0.815898	-2.25812	-0.480572	0.765687	-0.582738										0.616077	-1.07735	0.367157	0.676129				0.0567006
		-0.131154	-2.43675		0.519054	0.747345	-5.09767		0.963032	-1.81301	1.09029	-2.03347	0.104654	-0.227787	-2.57801										-1.80716	0.282783	0.0542035	0.352296				-0.31012
		0.247166	-1.72364		0.272519	0.191006	0.260261		0.352539	-4.01621	0.673286	0.619957	0.916524	0.532972	-1.24898										0.863826	0.0725804	1.49298	0.281318				0.199967
		0.872682	-1.87107		0.150307	0.660099	-4.85169		0.702667	-2.32451	0.832902	-0.281606	1.2132	-1.98141	-0.378078										0.463151	0.490442	-0.336895	1.18055				-1.47163
		0.61808	-1.57508		-0.359664	0.676458	-4.05908		-0.0328277	-1.9837	1.20394	-0.00191376	0.800512	0.927638	-2.37678										0.716476	0.528157	-0.411234	-1.68498				-0.572387
		0.0298981	-2.00106		0.37113	0.702274	1.25307		0.835987	-1.58498	0.776466	1.27924	0.531666	0.67764	-3.2108										-0.794322	-1.05708	-0.0154011	0.428624				-1.35575
		-1.23953	-1.74464		0.445447	0.534486	0.484667		-0.357223	-3.57855	-0.000463335	1.28748	0.0584647	-1.58103	-1.72594										-1.66852	-1.57392	0.0758793	-0.0631353				-1.29396
		-0.489189	-0.778163		0.108547	0.579286	0.623065		1.22803	-3.94163	0.686253	0.306511	0.533741	0.365086	-4.23365										-1.43723	-0.388296	0.353982	0.547826				0.126458
		-0.1383	-2.62089		0.325067	1.39039	0.514877		0.820092	-4.00474	0.189883	-3.64076	0.084518	0.330925	-1.80999										-2.19444	-0.534614	-0.279687	1.34136				-1.32944
		1.035	-1.82632		0.0272538	0.339639	0.53297		0.335683	-0.904044	0.519747	-0.575012	0.592197	-0.208416	-1.44526										0.830868	0.385473	0.159322	0.870999				-1.43311
		0.943483	-0.861495		0.433353	1.06855	-4.8384		0.381547	-3.87933	0.922521	0.302147	0.204409	0.162225	-0.499326										0.138992	0.335573	1.14198	0.646828				-0.222304
		0.531634	-2.0145		0.812257	-0.562155	0.266827		1.44762	-3.73728	0.483855	-1.59773	0.417837	-2.38128	-0.0455689										0.567769	0.249182	0.754035	0.726236				-0.087151
		-0.239615	-0.932818		-0.179568	0.0306774	-4.92051		0.662219	-2.63229	-0.605987	-2.4733	0.199216	-0.081131	-2.90199										0.527014	0.374193	0.660114	0.424781				-1.23449
		-1.57428	-2.09058		0.0308283	0.766453	-4.66446		-0.348895	-3.80155	1.05647	0.0820137	0.212566	-0.11598	0.0682311										-1.94512	0.037732	1.14715	-0.969177				-0.542799
		0.266716	-2.29918		0.17292	0.633101	0.493252		-1.87503	-4.29092	0.873427	0.887571	-0.288821	0.986304	-1.66454										-1.71103	0.359668	0.281051	0.323846				-0.627582
		0.894035	-1.68998		0.132277	0.556775	-1.62974		0.245881	-2.5949	0.653239	-2.02961	0.390653	-0.403137	-3.03059										0.895227	0.142886	1.00122	0.716336				0.143134
		0.562428	-2.08873		-0.0263948	0.3255	-4.51507		-1.30503	-2.89471	0.900661	0.292255	0.579836	0.722864	-2.21698										-1.1895	1.17544	1.02839	0.381077				0.209283
		0.95441	-1.79983		0.364706	0.75607	-0.34258		1.22736	-3.74183	0.546455	-2.69272	-0.322601	0.0602115	-3.94071										0.71715	-0.366536	0.897829	0.506161				-0.247983
		0.523147	-1.78481		0.173818	-0.454971	0.878252		-0.0999329	-2.94873	0.141927	-0.217014	0.25463	0.0911789	-0.273447										0.694104	0.620198	-0.0450933	0.489616				-0.844743
		-0.933214	-0.0721988		0.381907	0.824783	0.961194		0.307874	-3.54201	-0.0379461	1.15619	0.496209	0.78237	-2.6342										0.452871	-0.0274638	0.34879	0.656973				-0.0468582
		0.399554	0.0325519		0.442284	0.5022	0.802326		-2.18667	-2.62427	0.40419	-0.700052	1.34973	0.257468	-2.10226										0.844658	0.0586378	0.463306	0.719187				-0.340884
		0.205689	-1.55899		-0.0861003	0.742904	0.504898		-0.0897982	-3.13014	0.581941	1.86216	1.02943	0.131158	-0.781254										0.73682	0.643373	-0.305594	0.267394				-0.929946
		-0.505155	-1.74377		0.257805	1.07786	0.844545		0.533988	-2.1391	0.851532	-2.33913	0.683083	-2.48056	0.296671										-0.00799157	0.588304	-0.307145	1.05761				-1.69764
		-0.403823	-2.35854		0.131646	0.954839	-4.74792		0.466488	-4.57281	0.938674	-0.602121	0.267379	0.328142	-0.860013										-0.152072	-0.414197	-0.0347568	0.658152				-0.72126
		0.272366	-0.926068		0.116763	1.13318	0.737803		0.37017	-2.94248	0.299985	0.360643	1.522	0.205514	-3.28205										-1.47855	0.187383	0.182562	0.178466				-0.272112
		1.08821	-1.73408		0.554684	-0.162228	0.17467		0.0405905	-3.29288	0.630955	0.638421	-1.92823	-0.811984	-3.30372										0.405715	0.019584	-0.372651	0.984653				-0.998743
		-0.694808	-2.23583		0.214759	1.15357	0.597307		-0.153338	-2.40108	0.354902	-2.14827	0.508352	0.725113	-0.399051										-1.72099	0.376437	0.325852	-0.155194				0.0860276
		-1.0239	-0.374934		0.334325	0.697095	0.685518		1.014	-2.62979	0.807478	-0.837312	0.735496	0.369159	-1.7438										0.657687	-0.319597	-0.0220315	-1.26901				0.057364
		0.643881	-0.0862062		0.536069	0.786682	0.709583		1.09056	-4.19207	0.850756	1.57887	0.781483	0.585568	0.203813										-0.137671	0.481257	0.579193	0.547567				-0.577709
		0.840261	-2.23322		0.36824	0.545147	0.94201		-0.846444	-4.53428	0.529221	-2.70624	0.41478	0.0972535	-3.00152										0.360542	-0.372405	1.08645	0.401555				-1.07854
		0.568728	-2.32892		0.318025	-0.242176	0.67992		-0.036373	-3.97109	0.131615	0.371725	0.320915	0.126512	-2.30551										0.637505	0.501819	0.237957	0.525875				-0.675308
		-1.59969	-2.29408		0.201262	0.625855	0.901375		0.37597	-1.97178	1.15556	1.59108	0.680118	0.719403	-2.2781										0.643589	2.03905	-0.43527	0.665606				-0.878241
		-1.79086	-1.78764		0.332911	0.533936	-4.79576		0.560034	-3.12729	0.483909	1.61648	0.805847	0.173064	-0.951383										0.831642	1.2438	0.0888736	0.262982				0.297953
		0.826901	-1.82555		0.0545456	0.567103	0.454362		0.546942	-2.44718	0.28805	1.28305	0.438659	-1.7055	-2.69945										0.778498	0.483315	0.755161	0.702943				-1.52641
		-0.223336	-1.91261		0.599539	-0.24966	-3.12295		0.676567	-3.53387	0.979985	1.7856	-0.268339	0.549892	-1.96763										0.662983	0.863346	-0.66624	-1.05949				-1.03738
		0.364211	-0.221074		0.619383	0.785021	0.66602		-1.68788	-2.02685	0.771004	-1.93258	0.00466738	0.0317671	0.433339										-0.13086	-0.446887	-0.490125	1.01058				-0.0355667
		0.476057	-1.71526		-0.033954	0.895767	0.583405		1.18082	-0.426277	0.742341	1.5458	0.475244	0.0442123	-2.33824										0.889065	0.269512	-0.165282	0.335619				-0.490693
		1.35415	-0.233596		0.00259366	0.816393	0.768275		0.193608	-3.85738	0.16221	1.14214	-0.203222	0.603287	0.184358										-1.31839	0.185393	0.554679	-0.567043				-0.651518
		0.891286	-2.13897		-0.354594	0.41321	0.781446		-0.115929	-3.83838	0.406008	1.72961	0.407644	0.661821	0.0487478										0.609784	1.12877	0.564731	1.15964				-0.478935
		-2.05132	-1.48516		0.707576	0.221709	0.779539		-0.384714	-2.59551	0.592455	1.66589	0.504449	0.923086	-0.412195										0.0759216	-0.650698	0.900915	0.989465				-0.546943
		0.511547	-0.0704083		0.708409	0.813419	0.283394		-1.01015	-0.58998	0.843891	-2.26365	1.34789	0.537262	-1.60996										-0.127015	0.057286	0.969669	-0.405622				-0.448445
		0.782464	-1.6647		0.38162	0.0769236	0.58545		0.813332	-2.01106	0.0469129	-0.491427	-0.0569687	0.335399	-2.49137										-0.345411	0.349533	-0.343593	-0.19033				-0.133471
		0.212939	-2.80033		0.358488	0.849037	0.59419		-1.57764	-2.89931	-0.0147145	0.509949	-0.0857113	0.897819	-0.0551404										0.933121	0.80126	0.0535632	0.827698				-2.17737
		0.440109	-1.40554		0.658489	0.963974	0.659711		0.802298	-2.23782	0.461661	0.199251	0.431539	1.02802	-2.97092										-1.78128	-0.551267	0.553283	-0.119075				-0.259271
		1.05587	-0.748043		-0.083999	0.270321	0.669252		1.17507	-4.28473	0.683099	1.53408	0.90807	0.421841	-4.15799										0.385001	-0.922927	0.281767	0.563349				-0.167103
		-0.585713	-1.53392		0.47871	-2.14841	0.587329		0.841895	-4.17832	0.519851	1.51712	0.412159	1.03022	-0.072314										-1.60514	0.196356	1.2705	0.720629				-1.97026
		-0.943169	-0.719619		0.0939065	0.272358	0.845838		0.866204	-4.10643	0.647502	0.14866	0.604367	0.284815	-2.84738										0.662426	0.115095	0.280069	-2.97961				-0.313056
		0.506497	-2.37554		1.33573	0.757327	0.744564		-0.643508	-3.95958	0.86591	-2.10583	0.380717	0.886573	-0.568218										-1.56715	-0.539115	1.42081	1.03537				-2.00537
		-1.69758	-1.04077		0.656562	0.350551	0.738922		0.237263	-4.13757	1.02626	-1.0803	0.698172	0.288105	-2.7982										-2.01732	0.228213	0.462441	-1.22159				-0.610422
		-0.753825	-0.863662		0.297188	-0.19158	0.299336		-0.287867	-1.14558	0.924562	1.35582	0.360352	0.0923901	-3.1544										-1.36823	0.549239	0.729358	0.199673				-0.790093
		0.0311151	-0.180142		0.329003	0.733288	-0.208507		0.219991	-3.60526	0.52743	-1.98614	0.715269	-0.40666	0.131512										0.174017	0.935147	0.225629	0.128675				0.0537609
		1.05729	-2.40594		0.264918	0.974649	0.809959		0.705	-1.99741	1.00012	1.70544	0.795789	-0.229443	-3.31137										0.675534	0.487511	0.43938	-2.22915				0.0152445
		0.1388	-1.05221		0.201926	-0.10062	0.962147		0.894586	-4.26925	0.536941	-3.00087	0.509414	0.307071	-2.94521										0.839626	0.460544	0.301281	0.731801				-2.09972
		0.424093	-1.57883		0.789417	0.379395	0.736479		0.879781	-1.8254	0.445849	0.862607	0.389809	0.886421	-3.00821										0.452606	0.241339	0.0885507	0.00908742				-0.315406
		-0.864172	-1.69877		0.416072	0.713426	0.47605		0.476661	-3.76966	0.112082	-1.59823	-0.269165	0.676941	-1.54914										0.702332	0.231416	1.07903	0.853765				-0.694653
		0.435557	-0.982382		-1.07481	0.521564	-0.0758312		0.731693	-1.64112	0.533361	-2.74817	0.906147	-1.02579	-0.222212										-1.7045	0.294078	0.386339	0.26413				-0.440209
		-0.111293	-1.63184		0.381812	0.625885	-4.94727		1.23459	-2.0865	0.534384	-1.86953	0.00986927	0.410007	-1.92482										0.551191	0.654254	-0.559345	0.770862				-1.37483
		0.311087	-0.902866		0.575111	0.67058	0.45647		1.27732	-3.24141	0.967055	-1.40494	1.01307	0.491122	-0.994926										0.343479	0.950342	1.13942	1.27675				-0.0828724
		-0.34011	-0.349088		-0.428911	1.07372	-3.35264		0.886334	-3.29815	0.736581	-2.10386	0.971053	0.414483	0.0211628										-0.0223695	0.888437	1.44627	1.07395				0.0171682
		0.465374	-1.61225		0.2555	0.759543	-0.68867		1.07799	-2.60035	0.0545583	1.2257	0.607344	0.386816	-0.111676										-1.08016	0.358256	0.482751	0.32253				-0.0975149
		-0.107529	-1.29587		0.492865	0.0399433	-0.943833		-0.754498	-3.86946	1.05474	-1.97912	0.339171	-1.23002	0.316571										-1.78836	-0.542243	0.701333	0.914352				-0.389826
		0.072836	-1.97207		0.35625	0.296751	-4.6248		-0.387053	-2.25309	0.354543	-1.20494	0.393681	0.822728	-0.436226										0.997562	-0.29065	0.0779704	0.7847				-0.59298
		0.769434	-1.46466		0.746238	0.340901	0.631406		1.09556	-3.35504	0.772821	-2.01052	-0.0875015	0.350035	-0.625991										-2.28933	0.154484	0.964966	0.418268				-0.312239
		0.296518	-0.108643		0.109059	0.465977	0.961384		1.14318	-2.20331	0.514066	1.66604	1.07912	0.792707	-1.09526										0.881714	-0.175333	0.584382	0.664366				-1.55589
		-1.16278	0.373185		0.231095	0.823538	0.336483		0.610203	-0.856283	0.914594	-2.69397	0.642796	-0.679071	0.591215										-1.2842	1.57498	-0.480452	-2.62475				-0.16854
		0.970816	-2.9986		0.811806	1.19699	-4.88972		0.765969	-3.5565	0.743486	1.67775	0.621362	1.00389	-0.396377										0.248607	0.0195682	0.35547	0.959939				-1.70468
		-1.60784	-0.757706		0.462326	0.724743	0.592909		1.00904	-1.85979	0.867052	1.49638	-0.482678	0.848185	-0.00653815										0.644109	0.273669	0.241369	1.1551				-0.486054
		0.675536	-0.0631302		0.628698	1.08858	0.451214		1.06598	-1.41705	1.00973	-2.16196	0.723839	0.280661	-1.30468										-1.1142	0.157981	0.0274577	0.917082				-2.1522
		0.192931	-1.44112		0.377811	1.00549	-4.52114		-0.0554579	-1.7227	1.08614	1.83145	0.982921	0.484129	-0.209222										-1.92375	0.36434	0.7786	-1.89106				-0.572033
		1.04038	-1.04011		0.496424	0.817672	-4.65602		0.124303	-2.88285	0.757673	-2.65556	0.517679	0.56504	-0.639408										0.416741	0.187891	0.601757	0.839127				-0.0307767
		-0.353936	-2.3763		0.299096	0.434442	-1.74886		0.440002	-3.43738	0.621034	0.533901	0.653122	0.389867	0.0159764										-0.144153	0.341385	-0.375231	-2.59483				-0.157231
		-0.0369168	-2.18271		0.441809	0.724865	-4.87147		0.919947	-1.76084	0.552358	0.156004	0.839754	0.731666	-0.904476										-1.59876	0.654997	0.0492673	0.0653182				0.213708
		0.688156	-1.35086		-0.927219	0.71477	-4.59567		-0.0248326	-2.76706	0.819506	-3.33542	0.834178	0.404837	0.0320023										0.0380834	0.605396	-0.12848	0.891278				-1.54237
		-0.0791085	-2.24198		-0.718553	0.6463	0.336406		0.346851	-1.79637	0.0831388	0.410112	0.317078	-0.343595	-0.239346										0.125392	0.371316	1.0109	0.848985				0.16201
		0.214789	-1.82878		0.499116	1.02761	-0.68427		0.682478	-1.79633	0.634771	-1.24847	0.161589	0.169826	-1.83957										0.564392	0.0298568	1.44593	0.910931				0.0190864
		0.811003	-2.1592		-0.242699	0.319598	0.467938		1.16592	-2.02181	0.854827	-3.69618	0.536373	0.509003	0.522349										-1.4393	-0.681126	0.103323	0.635471				-0.105585
		0.891205	-2.04409		-0.0394803	0.448153	-0.117534		-1.00605	-3.34525	0.299579	-3.18235	0.670935	-0.212945	-0.471153										-0.281805	-1.45075	-0.453636	-1.25406				-0.616989
		0.535819	-2.56177		0.606336	0.793286	-4.62349		-1.50373	-1.96483	0.402051	0.360781	0.806706	0.981475	-1.87616										-1.54955	-0.0302225	0.949083	0.827851				0.0704871
		-1.23661	-1.39897		0.262911	0.411337	-0.787423		-2.02874	-1.16932	0.286668	-2.05954	0.638195	0.48493	0.420286										0.275494	0.647396	0.948562	0.521231				0.139221
		0.162408	-1.25133		0.510276	0.743858	-4.98586		-2.32657	-3.44695	1.13333	-2.63216	1.15242	0.755556	0.343069										0.680319	-0.265851	-0.104158	0.790413				-1.13003
		0.360934	-1.90699		0.257699	0.280219	-1.21422		0.988946	-1.80312	1.02472	0.596977	0.71065	1.12861	-0.356767										0.366491	0.485616	0.893762	0.356407				-0.443911
		0.0705266	-0.863405		0.279477	0.47678	-0.024736		1.31364	-0.309792	0.852802	-1.98505	0.805525	0.751116	-0.722691										0.720665	0.572652	0.0469893	0.485994				-0.974462
		0.317645	-0.975034		0.000610623	0.22816	0.172156		1.19562	-0.0112931	0.364924	0.569382	0.0134726	0.650365	0.266502										0.679675	0.589064	0.823672	0.777784				-0.326839
		0.176011	-1.06227		0.360284	1.18972	-5.25305		0.883054	-1.43668	1.21837	0.387922	0.174978	-0.652854	-1.77499										0.521583	0.270348	-0.12231	0.704664				-0.307325
		0.266917	-1.95703		0.0844908	0.127125	-4.42679		-0.269245	-0.362022	1.15407	-2.17338	0.895262	0.942808	-1.47865										-1.41583	0.729526	0.25943	-2.58973				-1.81667
		0.396206	-1.41729		0.11049	0.517145	0.0414902		0.520237	-3.69264	0.165717	1.11663	0.282165	0.134069	-1.6854										-0.107885	0.917353	-0.059388	0.204112				-0.153026
		0.73252	-0.639323		0.600301	0.857365	0.578123		1.02323	-1.35751	0.722797	0.454802	-0.0123361	-0.779636	-1.69668										0.0178089	1.43425	0.310988	0.753865				-1.72729
		1.01564	-2.0876		0.340555	0.730265	-4.95163		0.559556	-0.205856	1.20491	-0.588186	0.500865	0.668557	-1.52995										-1.30636	-0.336496	-0.00431467	-1.0747				-0.184955
		-0.843418	-1.26104		0.653175	1.06943	-5.1521		0.974858	-0.771587	0.877228	0.289902	0.6271	-1.76559	-1.86035										-2.13257	-0.605257	0.417458	1.41157				-1.10961
		0.240985	-0.949384		0.586513	0.665212	0.28458		0.500941	-1.79852	0.879786	-1.46146	0.33646	0.453619	-0.0205924										-0.53818	-0.907428	0.844917	-1.12081				-1.93337
		0.42283	-2.66135		0.545236	0.894645	-4.44189		0.0245082	-0.412887	0.493733	-1.65787	0.420927	0.69456	-0.0965195										0.76026	0.368663	0.593138	-0.172147				0.57433
		-0.452435	-0.228403		0.184056	0.68847	0.275869		1.02753	-2.11325	0.616643	1.297	0.181187	0.0238017	0.261239										0.397342	0.567685	0.369687	0.805704				-0.81458
		1.03092	-0.351912		0.279892	0.677995	-4.79805		-0.176996	-1.59528	0.716647	0.93386	0.554755	-0.537532	-2.6934										0.250607	0.649329	0.326854	0.692125				-0.0124101
		0.565595	-0.798434		0.225478	0.877734	0.379767		-0.888698	-0.931888	0.79786	0.520212	1.0553	-1.84993	-0.874288										-1.8339	0.157716	-0.174358	1.22353				-1.28456
		0.837735	-1.10853		0.150748	-0.0473487	1.3285		0.118374	-2.13275	0.767428	-3.5222	0.796885	0.498975	-0.360389										0.454912	0.660238	0.321311	0.767915				-1.38693
		-0.470595	-1.58488		0.723457	0.926127	0.772432		0.653056	-1.06992	0.622335	-0.0261623	0.965665	0.366871	0.514217										0.172003	-0.856461	0.107567	0.914736				-0.522565
		1.15928	-1.78435		0.57197	0.630451	0.50718		0.950243	-3.11778	0.917366	0.971003	0.963522	0.859165	0.746017										0.509512	0.428278	0.763038	0.373672				-0.112323
		0.995246	-1.37916		-0.0930824	0.421017	-2.68656		0.689463	-0.265772	0.159113	1.11823	0.0310815	0.262291	-1.54702										0.00443015	0.383002	1.02199	1.04684				-0.0522484
		-0.104266	-2.27758		-0.618669	0.600682	0.409015		0.296909	-1.50857	1.17331	0.852411	0.707309	0.558833	0.0554387										0.874082	0.806302	1.1404	-0.235239				-0.139302
		0.788515	-1.97666		0.0460075	0.818793	0.699046		0.641483	-1.98198	0.44994	1.3424	0.113443	0.744709	-0.958876										0.741709	1.58189	0.356454	-1.41988				0.364494
		-0.00854992	-1.20726		0.0522136	0.747358	0.963234		-0.848107	-0.635339	0.199383	0.577722	0.685046	-0.0420782	-3.75477										-1.84552	0.603206	0.668027	-2.38449				-1.17854
		0.469321	-1.10214		0.10079	1.08115	0.696633		0.324048	-0.588136	0.573558	1.44338	1.06857	0.584969	-1.60847										0.32416	0.424031	-0.0957213	0.340361				0.151758
		-0.660347	-0.653752		0.0360209	0.595022	0.927383		0.648478	-1.0454	0.582648	-3.57319	0.35608	0.417247	-1.4253										0.0484888	0.641151	0.236605	0.880215				-0.723366
		-1.33359	-1.16835		0.369584	0.445795	-3.06996		0.611156	-0.195472	0.728462	-0.15572	0.864028	-1.08194	-1.53408										0.660279	-0.38139	-0.0386649	1.08452				-0.413036
		0.35206	-1.37721		-0.269436	1.19909	-2.36842		0.836791	-1.97366	0.649535	1.40047	0.8432	-0.38147	0.696199										0.771749	-0.466849	1.24654	0.345514				-1.36103
		0.0863178	-1.95481		0.776501	0.4396	-4.66545		0.488799	-1.37616	0.826139	-0.727975	-0.0306594	-1.53033	-0.846196										0.970963	0.3522	-0.0620016	0.424963				0.385618
		-0.0492119	0.270187		0.345954	-0.040958	0.345595		0.945327	-1.53174	1.04699	-1.85358	0.083393	-0.392982	-0.652902										1.02669	0.492406	1.19851	0.902444				0.357738
		0.172489	-1.22711		0.653308	0.218299	-0.928285		-1.18996	-1.91968	0.810229	-1.18038	0.642833	0.408132	0.0010116										0.417507	0.0936528	0.338639	0.480334				-0.469192
		0.582258	-2.07211		0.253153	0.181653	0.708205		0.778636	-1.57522	1.15232	0.275465	1.06041	0.746383	-0.0747719										-1.94173	0.503179	0.455161	1.1265				-0.539178
		-0.452102	-0.112591		-0.11874	0.72141	0.852632		0.504534	-0.303846	1.2222	0.441318	-0.430267	0.220261	-1.74851										0.379555	0.0281587	0.0762639	0.0264111				-0.726576
		-1.39901	-0.694158		0.491201	0.835234	-4.44109		0.884164	-2.20611	0.348542	-2.80664	1.03847	-1.28433	0.376576										0.636057	0.221384	0.593788	0.233252				-0.578759
		-0.658312	-1.63144		0.305797	0.8326	0.293085		1.25049	-2.75536	0.903156	-1.8071	0.262554	-0.0151338	-1.44715										0.474397	0.439375	-0.425134	0.323116				-0.596414
		-0.623096	-1.41451		-0.0726165	0.727834	-4.40439		0.312529	-2.47723	0.50663	-0.0423135	0.45464	-2.38135	0.510136										0.795357	1.06508	1.22607	0.0990387				-1.41677
		0.815342	-0.17776		1.02379	1.07856	0.166143		0.960805	-1.81566	1.43683	-1.63491	0.67857	0.215329	0.311724										-1.83752	-0.123689	0.36963	0.777999				-1.16407
		0.292272	-0.803838		0.346569	0.636471	-5.13379		0.572568	-1.1931	0.402728	-0.987685	-0.0704554	0.846863	0.310739										-1.70234	0.0910465	0.480973	0.764206				-0.4206
		-1.54982	-0.78014		0.207385	0.611234	0.382153		0.899879	-1.81445	0.635579	0.72229	0.0977219	0.415081	0.883039										0.598295	-0.0970094	0.631131	0.379938				-0.0285375
		0.728226	-1.27148		0.673459	0.569602	0.659189		0.313858	-0.503507	0.335483	-0.186623	0.819315	-1.55184	-0.371094										-1.2999	-0.568441	-0.17673	-0.04675				0.147501
		-0.40106	-1.23687		-0.388879	0.923533	0.630073		-0.243058	-1.55314	0.769412	-2.58668	0.542721	0.356834	-1.53297										-0.0801535	0.585688	1.01818	0.144714				-0.0611743
		1.00605	-0.278287		0.234554	-0.0452508	-4.08263		0.298247	-1.96471	0.79346	0.116559	1.49559	0.296741	-2.57415										0.969478	-0.984989	1.13348	0.426793				-0.969079
		0.578215	-1.04563		0.551359	0.192972	1.07504		0.383746	-0.257048	0.508288	0.691824	-0.162362	0.384314	-0.586842										0.198676	1.8105	0.693381	1.21702				-0.107998
		-1.93533	-2.19685		0.377296	-0.154042	0.0169327		-1.09031	-0.264381	-0.402937	1.46718	0.380191	-0.0739964	-2.5302										0.596066	0.047591	0.0838905	-1.173				-0.044462
		-1.31789	-1.81103		0.390061	0.446794	-4.47648		0.42706	-1.24403	0.55115	-2.26565	-0.507084	0.813335	0.871604										0.802662	0.0971542	0.0624173	1.16364				0.0374261
		-0.123356	-1.37426		0.393705	0.139501	0.699057		0.309594	-0.0930172	0.893397	0.0268253	0.933174	0.402606	-1.59396										0.0850678	0.457564	0.110699	0.841931				-0.843173
		0.968683	-1.26444		0.377294	0.426717	-2.12427		0.902902	-3.00788	0.821812	-0.659106	0.24321	0.138219	-0.274463										-0.890237	-0.0737914	0.664218	-1.27876				-1.0588
		-0.654161	-3.05353		0.59634	0.541047	-2.45467		0.761704	-1.47429	0.735423	1.17381	0.45959	1.09674	-0.0971804										0.683954	0.383497	-0.128685	0.346265				-0.621546
		0.665193	-0.790031		0.518881	0.467236	-3.16346		0.523343	-1.46957	0.855174	0.119531	0.224944	-0.609202	-1.72579										0.470664	-0.0919795	-0.486009	0.0947003				0.212343
		0.583136	-2.22129		0.0128756	0.0537582	-1.98254		0.661664	-3.44403	1.28338	-1.3701	0.34981	0.745939	0.362579										-0.0608175	0.233012	0.823994	-2.03697				-0.208127
		1.26526	-2.1197		-0.00553261	0.774356	-5.10626		0.626782	-1.44703	0.718576	1.19786	-0.104174	0.156463	-0.215154										0.716223	0.275367	0.316041	0.282341				0.28297
		0.807849	-0.00865402		0.388663	0.100773	1.07288		0.714689	-2.15223	0.309737	-1.74698	0.186168	0.301766	-0.0936445										0.475459	0.490787	0.175254	0.626007				-0.815388
		0.563752	-3.04074		0.820208	0.43963	0.699374		0.58443	-1.62048	0.916245	-1.35827	0.811313	-0.347554	-2.05025										0.50868	0.592285	0.0930976	0.1757				-0.2838
		0.631779	-1.52877		0.55793	0.529909	1.15921		-2.39298	-1.87286	1.11289	0.699543	1.05407	0.44396	-0.289221										-1.81509	0.87044	0.320454	0.301102				-0.226861
		0.628154	0.861172		0.556026	-0.00141493	0.53976		0.683851	-2.25884	0.924271	-1.98759	0.31245	-0.965686	-0.111843										-1.14836	0.281614	0.0333188	0.733855				-0.150162
		-1.90487	-1.13402		0.339831	0.563246	-5.02279		0.844253	-1.8698	0.447348	0.474719	-0.230172	0.815932	0.399638										0.353871	0.144927	0.828901	1.01232				-0.521866
		-1.18966	-1.56033		0.0344528	0.282112	1.2093		1.11017	-2.09549	0.603478	-1.02762	0.520428	0.214658	0.816847										-1.42192	0.856965	0.628663	1.0633				-0.246807
		0.717918	0.684124		0.138025	0.778006	0.891422		0.875222	-1.69516	0.825635	-1.9199	-0.0385224	1.01751	-2.28134										-0.340285	-0.00248645	1.12283	0.244286				0.433935
		0.684813	-1.34621		0.202879	1.12477	0.892277		-0.756654	-0.799744	1.26055	0.162979	0.600223	-1.44064	-0.891188										0.435656	0.708597	-0.0544429	0.464623				-1.30121
		0.703612	-0.919739		0.505547	0.633448	0.721479		0.0160224	-0.996024	0.492616	1.27216	0.22245	0.596175	0.832592										-1.66664	0.28667	-0.366454	0.113952				-1.31069
		-0.286151	-0.524145		0.45687	0.45331	0.509007		0.638686	-0.108653	0.903769	1.70711	0.84369	0.248962	-0.950805										1.0445	0.257719	1.13638	0.797079				0.286173
		0.153847	-1.55673		0.657786	0.264132	0.447112		0.681546	-2.41696	-0.19974	1.26918	0.598787	0.378333	-0.483485										0.546251	0.227004	0.371121	0.851637				0.341752
		-0.118529	-1.9341		-0.184266	0.889114	0.577144		0.646347	-2.05505	0.968874	-0.0915218	0.0291252	0.454405	-0.95688										0.845648	0.557126	0.900442	0.447952				-0.916561
		-0.0747173	-0.733611		0.361663	0.799125	0.633985		0.586194	-0.743971	0.0884731	0.0171611	0.880319	-1.4935	-0.980573										-2.06803	0.805602	0.452203	0.531789				-0.3818
		0.124044	-1.96652		0.266568	0.257578	0.0322649		0.507324	-1.23363	0.847723	-0.105469	-0.0875171	0.837235	1.11038										0.379794	1.23449	-0.344527	0.235249				-0.280065
		-0.340743	0.291093		0.278265	0.687321	-0.146342		0.732723	-0.976955	-0.486388	-2.06844	0.317901	0.752966	-1.24754										-1.91219	0.422955	1.35885	0.744776				-0.164667
		-0.716598	-1.38851		1.21081	0.693975	0.643509		1.189	-0.356627	1.07931	0.449087	0.682887	0.750525	0.265845										-2.25571	-0.0378126	0.169951	0.896856				0.102976
		-0.606645	-1.9043		0.797813	0.655038	0.86391		0.984445	-1.96016	-0.899523	0.629211	0.198477	0.160675	-1.53184										-1.94668	-0.310232	-0.157731	0.797655				-1.2753
		-0.676129	-1.67801		0.752308	1.005	0.673035		0.6554	-0.829562	-0.264675	-2.17954	0.551978	0.896608	0.759157										0.832551	0.189397	0.25627	0.607682				-0.636431
		0.433665	-1.40478		0.489751	0.775876	0.626017		-0.764408	-2.40256	0.218563	-0.351314	0.940638	0.302968	-1.21771										-1.46661	0.410736	0.538712	0.180688				-0.262218
		0.58074	-0.814644		0.402578	0.527012	-1.63878		1.66575	-0.36073	0.921987	-0.399476	0.145069	0.779506	-0.509636										0.502382	0.279631	0.806598	0.837033				0.0491851
		0.496364	-0.630578		0.172682	0.462884	0.831376		-0.225789	-1.48931	0.419994	-2.96079	0.171939	0.0634643	1.00949										0.594086	0.0236524	0.747024	0.453746				-0.48663
		-0.0780562	-1.64252		-0.0374734	0.589738	0.648519		-1.56106	-1.4703	0.746555	0.548574	0.0119733	-0.898527	-0.503485										-1.86291	0.313927	-0.170084	1.03603				-0.308364
		0.425545	-2.1838		0.415049	0.494549	0.234274		0.140645	-0.412367	0.240504	0.449661	0.492124	0.38304	-1.81814										0.888578	0.318399	0.424075	0.598632				-1.12204
		-0.760365	-0.239418		0.844222	0.33092	-1.18211		0.72909	-0.521799	0.190688	1.33712	0.520975	-0.510444	-0.0261413										0.37915	0.558395	0.0620628	-0.150976				-1.55167
		0.3053	-0.493952		0.568431	1.01435	0.766765		1.21848	-0.768794	0.249685	-3.70643	0.468347	0.448026	-0.515687										0.235281	1.525	1.28309	0.83844				-1.22754
		1.16898	0.677556		0.237857	0.404194	0.620202		-1.28603	-1.62365	0.619321	-0.561178	1.11598	-0.0566054	-0.812613										-0.304984	1.18808	0.028781	-0.0832519				-0.288881
		0.148113	-0.223986		0.549701	1.29422	0.482577		0.898129	-0.25397	0.738579	-2.35823	0.796087	-1.19132	0.0456198										0.825535	-0.218802	0.673007	0.733295				-1.07158
		0.53734	-1.87457		-0.813087	0.947037	0.550992		1.05751	-1.69935	0.748961	-1.11072	0.254494	0.304907	-0.365672										-0.163428	1.97021	0.0942524	0.360937
		0.265755	-0.463478		0.190592	0.0745645	-2.02045		0.22628	-1.38194	0.493747	-0.58565	0.617636	-0.545972	-0.88551										-1.37594	0.077867	0.10419	0.73806
		0.277361	-3.04638		0.535886	-0.0332968	0.764716		0.808238	-0.975102	0.924486	-1.17065	0.5873	-0.148525	0.183528										0.536773	-0.107619	1.26908	-2.28922
		-0.804828	-2.3831		0.469267	0.96537	0.243858		0.823811	-0.13719	0.821612	0.969638	0.502024	0.0443692	0.899748										0.411573	-0.0957784	-0.333006	-0.156127
		-1.05322	-0.608573		0.316929	0.59609	0.988698		0.112976	-2.2756	0.966377	-1.00749	0.663425	0.17921	0.137384										0.356313	-0.176881	0.12097	-0.431838
		-0.696795	-1.5536		-0.54326	0.863707	0.692359		0.543558	-1.74833	0.356604	-1.07685	1.14269	-1.07476	-0.437658										0.568601	-1.47297	0.118381	0.125718
		-0.978943	0.0580082		-0.102211	0.596999	0.78702		0.996332	-0.276458	0.971991	-0.806492	0.438094	-2.25398	-0.925078										0.995481	-0.421372	0.713041	0.651089
		0.669425	-0.482809		0.523157	0.096617	0.831599		0.800099	-0.543809	1.02962	1.83479	0.422436	0.804143	-0.466057										0.964172	1.47919	0.471336	0.815564
		0.208014	-0.688479		0.216967	0.655172	0.79988		0.945003	-2.98188	0.554471	0.677224	0.816482	-0.20364	0.0934777										1.02016	1.06816	0.00554213	0.71899
		-0.47372	-2.25136		0.313192	0.366328	0.798757		0.486691	-0.0892834	0.0844941	0.269555	0.328726	0.468968	-0.113223										0.726384	0.261942	0.669241	0.352321
		-0.0852614	-1.52118		-0.188454	0.616953	0.819631		-0.0150541	-2.12271	0.808829	-3.12521	0.30572	0.705861	-0.465639										1.1141	0.493675	0.0163521	0.524811
		-1.24706	-1.30274		0.352714	0.137299	1.0222		0.378452	-1.67453	0.818104	1.04408	1.39186	0.572623	-0.839191										0.492122	0.28223	-0.0275686	0.473014
		0.859887	-2.13322		0.706312	0.0932252	0.782529		0.0216027	-1.53808	0.7485	-2.53251	1.02162	0.666106	0.312638										0.942856	-1.16575	0.986075	-1.42124
		-0.871807	-1.67479		0.597827	0.77516	0.974428		0.395109	-1.76527	-0.0786691	0.488544	1.09743	-0.159266	-0.111107										0.470273	0.341881	1.39424	0.369254
		-0.835434	1.42145		0.269371	0.254079	0.813894		0.596537	-2.69414	1.10015	0.543461	1.14145	1.12037	0.405364										0.514722	-0.702915	0.180983	0.0436106
		0.206968	-1.56251		-0.248367	0.0863983	0.71909		0.570451	-1.57554	0.58104	-0.569146	0.975647	0.272319	-0.0325104										0.497854	-1.20449	1.04367	0.903584
		0.305051	-0.34661		0.69773	0.62606	0.310939		1.27389	-2.09902	0.0428939	-0.44294	-0.203611	0.213109	-0.994834										0.751817	1.43015	0.353914	0.149697
		0.0663032	-0.502		0.0132932	0.106681	0.330303		-0.789892	-0.227813	0.80233	-0.0520901	0.370638	-0.243929	-1.54305										0.310818	0.58568	0.513175	0.131282
		0.094273	-1.33783		0.360626	0.193299	0.947032		1.12115	-0.866881	0.695642	-2.02571	0.624754	0.0365558	0.464234										0.442172	1.25179	0.00172982	0.503659
		0.913682	-0.466167		0.454495	0.682871	0.344982		0.685038	-1.76529	0.286349	1.3135	0.711624	0.154969	0.379622										0.226198	1.83117	-0.216408	1.02667
		0.138112	0.82053		0.0210569	0.912168	0.509004		0.907969	-2.19895	-0.747344	-2.12074	0.721231	-1.95138	-1.7668										0.501403	1.20543	-0.0245774	0.752621
		-0.164386	-0.581681		0.226947	0.968207	0.774177		1.01931	-0.492184	0.296352	0.829858	0.476025	-0.291857	-1.89161										0.642617	1.46411	0.256107	0.754246
		0.621947	-1.33406		0.128252	0.418048	1.24767		0.4754	-2.17382	0.761945	-0.605998	0.44842	0.824659	-1.21776										0.378134	0.910854	0.023823	0.670965
		-0.310761	-0.884213		0.368359	1.35445	0.702226		0.706207	-1.9367	0.796783	-2.51283	1.02391	-0.184842	-2.36668										0.74697	-0.154847	-0.135569	0.580538
		-0.468887	-0.847394		-0.0270477	0.804672	0.503539		1.0893	-3.14629	-0.240209	-2.29485	0.762953	0.705767	-0.885994										0.759815	0.15077	0.0244491	0.171535
		-0.619822	-2.1182		1.05758	0.403327	1.00894		0.695197	-3.01844	0.269959	-2.8651	-2.13719	0.304194	-0.207958										0.986746	-0.0633951	0.408852	-0.132756
		-0.124997	-2.3927		0.157792	1.06342	0.768419		0.982923	-0.791838	0.240161	1.75279	0.180782	0.528961	-2.48322										0.864726	1.00407	0.456015	-0.407219
		0.726975	-2.35333		0.802435	-0.0380372	0.785119		-0.269658	-3.41381	1.16122	-1.06888	0.211004	0.782719	0.336895										0.635518	0.48345	-0.0242905	0.955831
		0.909051	-0.51992		0.399672	0.741238	0.458736		0.752154	-2.2003	0.337814	-2.22384	0.616633	-1.20739	0.688198										0.141365	0.519416	-0.0734713	0.702796
		0.503899	-2.49037		0.232221	1.11907	0.335124		0.867691	-0.919381	0.68887	-0.383037	0.60821	0.766943	-1.69043										0.817718	0.220963	0.109239	0.224375
		-1.3358	-0.219798		0.56092	0.42169	0.710885		-2.77991	-2.36901	0.780694	-0.871908	0.657608	0.491943	0.18413										0.383469	0.616497	0.683228	0.784873
		0.826685	-0.743214		0.426247	0.511356	0.756403		-2.95557	-0.506794	0.661278	1.76696	0.658673	0.788104	0.175393										0.989298	0.165756	0.0839625	0.835163
		0.612562	0.541732		0.145259	1.04512	0.653124		-1.88118	-1.65893	0.272597	-0.336779	0.578873	0.617895	-0.0640267										0.664419	-0.0627191	0.51743	-0.0906402
		0.00501698	0.517921		0.210484	0.5601	0.795124		-2.34788	-0.416812	0.975692	-2.18343	0.937178	-0.00100625	-0.0383009										1.01444	-0.982204	-0.433006	1.18754
		0.475992	-0.269905		0.369414	1.24159	0.890326		0.738014	-0.720576	0.322594	-1.95796	0.659926	0.219193	-0.182358										1.20981	0.545287	1.28796	0.66137
		-0.0351065	-1.64282		0.741414	0.918375	-0.28525		-2.4738	-2.13149	0.859513	-1.98904	0.845465	-1.8448	-1.52683										0.971147	-1.72977	0.527382	0.956819
		-0.19461	-1.03402		0.00776953	-0.0488769	0.413165		-1.789	-1.63889	-0.391658	0.623618	0.639171	0.639247	-0.58577										0.697887	0.263753	0.249513	0.910658
		-1.39243	-1.64553		0.309974	0.260914	1.09681		-2.12485	-0.0370682	0.820612	1.33687	0.438767	0.114019	0.0657578										0.809591	-0.0102119	0.708233	0.582798
		-0.313801	-2.37183		0.503644	-0.0762406	0.568905		0.493769	-1.68535	0.617591	0.860324	0.511255	0.326021	-1.8231										0.835529	0.557817	-0.309858	0.790082
		0.907801	-0.871209		0.18156	0.598544	0.610215		0.177819	-0.516685	0.736873	-0.371799	0.562804	0.769871	-0.941429										0.729083	0.115592	0.22022	0.829924
		0.575171	-2.03657		0.790863	1.05636	0.556081		-1.78327	-2.31062	0.336295	-1.99321	0.703954	0.981322	0.439485										0.857821	0.390713	0.412396	1.2661
		0.464078	-2.10069		0.40778	0.42446	1.17499		0.603776	-1.97046	0.268401	-2.59825	1.31508	0.712997	0.776118										0.49228	0.502303	0.607088	0.358638
		-0.912077	-0.216885		0.345236	0.285984	0.63122		0.384544	-2.50618	0.821681	-1.26441	0.227849	-0.924612	0.267297										0.952573	-1.14911	-0.47406	1.09936
		1.09088	-0.232351		0.232301	1.05286	0.597788		-1.07688	-1.96909	0.152033	-1.27551	0.428079	-1.76136	0.088359										0.315064	1.6133	0.0898578	1.24862
		0.804466	-1.22042		0.552346	0.856977	1.05137		0.0792996	-1.61096	0.629149	-2.05931	0.745362	1.33775	0.247804										0.727534	0.768091	0.343844	0.499826
		-0.258842	-1.10883		0.47794	0.164113	-0.0208665		0.208965	-2.86504	0.646337	-1.69825	-0.352529	-0.32428	-1.2222										0.732813	0.51013	0.798392	1.00769
		-1.65765	-1.83921		0.451287	-0.282677	1.33514		-0.138368	-0.354112	0.354467	0.432113	0.375241	0.596157	-1.6962										0.692959	0.458762	0.238563	-0.269433
		-1.30267	0.769827		0.168344	0.483847	0.13149		1.0251	-1.86395	0.7505	0.86251	1.00858	-1.05631	-0.131528										0.775069	0.488479	0.0537551	0.278202
		0.498862	-2.1848		0.0669748	0.80148	0.11381		0.768358	-1.90684	0.400009	-1.43379	0.792879	-0.171821	0.427236										0.90615	-0.149823	-0.445023	0.769281
		0.582429	-2.87409		0.302517	-0.0366638	0.712581		1.04733	-1.833	0.335866	-1.25649	0.521691	0.157259	-0.612413										-0.360048	-0.368527	0.245088	0.0577353
		0.370523	-1.35022		0.282628	-0.0957636	0.644494		0.924114	-2.76305	-0.465666	0.272497	-0.199883	0.501872	-0.393438										0.753669	-0.264854	0.520663	0.481358
		-0.297682	-3.14891		0.136881	1.11689	0.864255		-2.18946	-1.02066	-0.0473702	0.244717	0.159395	1.16993	0.378489										0.936004	-0.44051	-0.0607362	0.322182
		1.0956	-2.80208		0.479492	0.695041	0.807235		0.0332118	-1.4475	1.05762	-1.21671	0.0501728	0.489127	-1.01245										0.327447	-0.515537	-0.0843532	-2.68152
		-0.975429	-2.48718		0.226008	0.65304	0.538853		0.877387	-0.176106	0.434944	-0.461892	0.0489453	0.662163	0.56503										1.06086	0.986538	-0.164053	0.411322
		-0.23511	-1.33453		0.106621	0.269127	0.52697		0.554929	-1.77946	0.941839	-3.27577	0.537008	-1.73072	-0.527417										0.783394	0.330697	0.455276	-0.069435
		0.110063	-2.13754		0.634272	0.229909	0.634834		0.996121	-1.17501	0.904093	-1.64091	0.387231	0.644965	-1.20138										0.529202	-1.45908	-0.346182	0.441694
		0.442818	-2.92503		-0.190892	0.378507	0.608744		0.772689	-2.13305	0.50904	0.0378041	0.471485	0.568562	0.332556										1.01568	-0.213697	0.044559	1.06032
		0.198688	-2.45288		0.326622	-0.431927	0.916592		-0.54259	-0.778432	1.08799	1.57761	0.587716	0.288294	-0.711589										0.49177	0.0797993	0.513237	0.527554
		0.312698	-2.07309		-0.210373	-0.697526	0.975981		0.847971	-2.13561	1.06346	-3.37694	0.0249033	0.577289	-1.14717										0.71128	-0.402947	0.239926	0.874512
		-0.908204	-2.28359		0.475623	0.156932	1.17416		1.01969	-1.16126	1.32833	-1.67289	0.674637	0.0827574	0.0592915										0.713324	0.435399	0.0393713	-1.73029
		-0.365214	-1.99296		0.567236	-0.835849	0.800572		0.67303	-2.26657	0.654932	0.342011	1.19125	-2.45065	-0.785879										0.881418	0.266892	0.292061	0.754652
		0.833358	-2.06908		0.372094	0.925293	0.728121		0.582615	-0.968066	0.823323	0.530023	0.860459	-0.5107	-2.42816										0.361026	0.240371	-0.115512	0.245979
		0.576671	-1.89272		0.739142	-2.14656	0.64088		0.892164	-0.705291	0.831811	-0.00391929	0.78397	-0.583532	0.789707										1.14664	0.495735	-0.268589	0.206053
		-0.229467	-0.987529		0.320758	0.283068	0.439487		-0.0972295	-2.12682	1.15016	-1.02461	0.352631	-0.931331	-1.62852										0.531503	-0.180479	1.20325	0.6296
		0.283621	-0.901077		0.117727	0.677997	0.67934		-2.04387	-2.64892	0.528883	1.56777	0.475932	-0.109897	-0.666992										0.812896	0.252302	0.592877	0.712747
		0.873339	-2.49384		0.353048	0.471542	0.116854		-2.05981	-0.218393	-0.510711	0.671091	0.966606	-0.33731	0.537008										0.915862	1.04751	0.192418	0.646975
		-0.247348	-2.09798		0.309049	0.789764	0.194189		0.606579	-2.1901	0.981748	-2.26273	1.26611	0.803341	-0.246982										0.993368	-0.139371	0.210049	-0.368765
		0.30893	-2.33998		0.600974	0.712825	0.911533		-2.56172	-0.651119	1.0272	-1.84422	0.757389	-0.8553	-0.222836										0.779204	0.428496	0.450572	0.0426192
		-0.081665	-1.0904		0.168773	0.0708591	0.959622		0.416646	-1.91109	0.690713	-1.95917	0.852804	0.011559	0.573583										0.600799	-0.250069	-0.235489	0.062374
		0.539116	-2.47131		-0.388912	-1.59439	0.531051		0.723076	-1.38455	0.144228	-2.34835	1.06209	-0.303668	-0.620765										0.90338	0.168603	0.172349	0.00626703
		0.517751	-2.66926		0.0257756	1.07083	1.00905		1.29135	-2.0999	0.334253	-2.32137	0.839002	-0.417687	0.20073										0.865427	0.0429998	-0.192911	0.208482
		0.485383	-2.33762		-0.150716	0.764472	0.373802		-0.124425	-0.494161	1.07917	0.628859	0.628106	0.49373	0.266395										0.90909	-0.129028	-0.0157759	-1.10143
		-1.05346	-1.97523		0.454573	0.774651	0.364812		0.795947	-3.36508	0.331505	0.293986	0.45697	0.587743	0.227837										0.735347	0.10976	-0.00664279	0.264287
		-0.449572	-1.69749		-0.0265614	0.641701	0.955036		0.760213	-0.605956	0.704356	-1.55228	0.545187	-1.52212	-0.345583										0.927545	0.550608	0.206098	0.524137
		0.923756	-2.54751		0.206067	1.2205	0.742105		-0.221059	-1.65175	0.99301	0.224425	0.69796	0.582974	-0.693581										0.0537202	-0.0675927	1.41823	-1.9139
		-0.0498694	-2.32523		0.721578	0.789814	0.838832		1.14599	-2.80097	1.44914	-0.818859	0.50549	0.781083	-0.114519										0.87219	1.4971	0.629402	-1.11503
		0.351655	-2.67224		0.483047	0.973554	-4.55607		0.303957	-3.07188	0.547643	-2.03846	0.854679	0.0349351	-0.158013										0.370401	0.0979521	1.2708	-1.15482
		0.421597	-2.28411		0.758981	1.12268	0.71404		0.9608	-0.673285	0.602749	-2.37231	0.44566	0.257119	-0.847917										0.139506	1.43312	0.289673	1.16459
		-1.53451	-1.25743		-1.98373	0.975574	-3.68908		0.460714	-2.13267	0.377647	-2.27993	0.832003	0.387424	-0.103916										1.50387	-0.597063	-0.219408	-1.67007
		1.20182	-2.68601		0.237583	0.800356	-3.55412		0.768655	-1.79188	0.5516	-2.35167	0.385352	-0.0546952	0.34591										0.397046	-0.462395	1.01982	1.20926
		0.460784	-2.39622		0.26334	0.614978	-3.01304		-0.962314	-1.57883	0.471196	0.114971	0.314519	0.245007	-0.0960641										0.890862	-0.797847	1.05387	0.594089
		0.337407	-2.51589		0.194887	-1.4832	-2.6962		-0.465551	-1.28882	0.482582	-2.51715	0.884673	0.748615	-0.635278										0.417603	-0.651295	-0.0131669	-0.0411463
		-0.320665	-3.05		0.14	-2.24584	-3.82541		0.986518	-3.44314	1.33226	-3.35353	0.460047	0.354484	0.0160593										0.929938	0.572709	0.151524	0.934031
		-0.86384	-0.0926803		0.247722	0.42537	-4.69711		0.245631	-1.61174	1.39656	-1.86006	1.0639	-0.63481	-0.463722										0.483562	0.191953	-0.0504188	1.19819
		0.614471	-2.22294		0.206365	0.724877	0.396497		0.978381	-0.5064	0.330954	-2.89673	0.542554	-0.318932	0.189631										0.627701	-0.0983765	0.163303	1.15191
		-0.989326	-2.68057		0.178935	1.2445	0.47798		0.249407	-2.26715	0.625499	-3.07001	0.616929	1.04587	-0.566851										0.756061	0.301249	0.421877	-0.432758
		0.750001	-2.19102		0.161629	-1.08826	-4.34858		0.852025	-1.80474	-0.0778392	0.0972962	0.296378	-0.0978409	0.699857										0.764733	0.435158	-0.27055	0.443447
		0.379929	-2.01578		0.392229	-0.304034	0.869671		0.523055	-0.283411	0.873153	-2.01375	0.665016	0.723201	0.090579										0.670617	1.36729		0.76683
		0.479614	-2.18846		0.427045	0.547359	-3.83591		0.671039	-2.20941	1.19864	-3.32596	0.979241	0.102325	-2.09599										0.454697	0.446684		0.203029
		0.144819	-2.30378		0.0478548	0.516421	0.923188		0.0536369	-1.66884	0.749706	-2.41493	-0.511952	-0.123777	0.0104471										0.723811	1.50289		0.267619
		0.85549	-1.46812		-0.297158	0.223702	-4.79704		-0.701819	-1.7526	0.721394	-1.39897	1.00472	0.818863	-1.04054										0.722463	-0.255415		0.343772
		0.649354	-2.77054		0.214975	0.42414	1.05019		0.646702	-0.935508	0.609253	-2.45301	0.724103	0.800265	-0.0863314										1.0416	1.36327		0.365743
		-1.00595	-2.37844		0.615657	-1.81104	-3.93904		0.507904	-0.557549	0.2924	-3.8359	0.52208	0.350982	-0.647077										1.101	-0.286763		-0.478285
		-0.206684	-1.79613		0.238158	0.447939	-4.57592		-1.28389	-0.110904	0.272074	-3.70989	1.37708	-1.05742	0.101096										0.815157	0.813214		0.0488293
		0.416716	-1.67153		0.543136	0.497963	-4.86635		0.853385	-2.03372	0.453755	-1.79585	0.761608	0.188122	0.698957										0.658555	0.501152		-1.21736
		1.54454	-2.59038		-0.71204	-2.1217	0.577862		0.692727	-1.15612	1.12668	0.296272	0.676839	-0.930934	-0.279847										0.934674	0.494469		-2.18912
		0.194855	-2.72542		0.195657	-1.56348	-3.78457		0.28759	-0.620607	0.645517	-3.27766	0.713555	0.424855	-0.266616										0.974478	0.356665		-0.0870828
		0.328997	-1.13272		0.705652	0.162563	-2.17999		0.479778	-2.11998	0.906822	-3.4916	0.219615	0.351109	0.564715										0.56231	1.81324		-0.236218
		0.438341	-0.877615		-0.142745	0.78736	-3.31968		-1.81213	-0.113567	0.572053	-3.39914	0.754812	-1.43948	0.795736										0.0784927	1.26068		-1.45155
		0.594766	-1.59782		0.565776	0.525359	0.314655		0.381036	-1.76268	0.710551	-2.39126	0.595348	-1.5596	-1.96862										0.817745	0.812754		-0.741319
		-0.105881	-2.24723		0.623786	0.822228	-4.9423		0.253531	-1.98727	0.492167	-2.27293	0.37596	-0.66461	-1.73155										0.939862	0.657296		0.215347
		-0.460724	-0.825698		0.119278	0.803434	-3.68704		0.684849	-0.539749	0.693343	-0.819762	0.41677	0.729405	0.320051										1.09136	0.401584		-1.03958
		-0.184183	-2.36281		0.435724	0.42443	0.366368		-0.110687	-1.84576	0.398192	-1.92003	0.846223	1.09753	0.818107										0.535071	0.0146482		-2.3936
		0.150428	-2.12845		-0.135391	0.736523	-3.32947		1.26939	-0.801936	0.486959	-2.69613	0.241059	-0.170774	-2.4182										0.999587	0.417426		0.173935
		-0.159611	-0.364044		0.559545	0.751202	0.538386		1.16702	-0.0477283	1.1521	-3.03207	0.534239	0.197622	-1.33797										0.424207	0.486761		-0.187774
		0.419302	-2.92457		0.0808685	0.868786	0.761064		0.557162	-1.77052	0.955447	-3.90533	1.11513	-0.707977	-1.14224										-0.145029	-0.827551		1.04604
		0.179002	-2.30315		0.36528	0.946039	1.1554		0.561445	-1.72869	0.263871	-3.29287	0.631327	-0.973236	0.281622										0.538014	-1.29474		1.22559
		-1.35478	-1.2851		0.459672	0.742893	0.885957		0.755136	-0.243563	0.911018	0.0921341	1.00827	-2.23203	0.629869										0.237148	-1.13572		0.82117
		-0.277981	-2.37093		0.34256	0.569751	0.845486		1.0071	-2.73861	0.868838	0.0774039	0.740045	-1.67822	-0.0899137										0.0154243	0.47346		0.408613
		-0.175003	-2.8276		0.128408	-0.993533	-2.45271		1.27489	-2.75896	0.669143	-0.554161	-0.249631	-2.43701	-1.79643										0.105922	-0.341159		0.189786
		-0.645635	-1.20254		0.390507	1.0397	0.697102		1.13245	-3.42302	0.955332	-3.6159	0.37757	-0.856594	-1.31761										0.916906	0.285462		0.700965
		-0.211487	-2.29244		0.239948	0.815669	0.916755		0.069028	-3.16701	1.05564	-3.47881	0.768658	0.568139	-0.106382										0.473463	0.807537		-0.243232
		0.78343	-2.87014		-0.0657324	0.572421	-4.10433		0.75461	-2.8137	0.284388	-2.83902	0.938197	-1.05058	0.385468										0.6213	1.99771e-05		0.743232
		0.343912	-1.57912		0.809731	0.538182	0.681753		0.771648	-1.85246	0.69624	-3.44132	0.183669	0.356233	-0.791009										1.21897	0.358681		0.99693
		0.251202	-1.85716		0.264264	0.761993	0.4388		0.307742	-1.53507	0.772155	-3.79441	0.219286	0.516505	-0.405913										0.698748	-0.401065		0.395072
		0.286137	-2.68431		-0.114502	0.6225	0.510848		1.19957	-2.00363	0.60263	-0.355041	0.552028	0.568755	0.119528										0.591681	0.976115		0.340756
		-1.82143	-2.09953		0.319179	0.217259	0.48134		0.179496	-1.68154	0.117292	-3.61079	0.866474	0.310181	-1.33695										0.645691	-0.882073		0.133047
		-0.148286	-1.80291		0.764242	0.55843	0.444032		0.879823	-0.479929	0.46386	-2.10727	-0.0244679	0.346219	0.347047										0.750963	-2.01653		0.385024
		-0.124702	-2.37283		-0.119187	0.467613	0.600408		1.08457	-0.799441	0.936305	-3.8954	0.81118	0.62103	0.790054										1.0385	-0.044824		0.469896
		0.633189	-1.95598		0.766336	0.440523	0.690449		0.60102	-2.59095	0.456749	-2.62138	0.704131	0.193267	0.121407										0.651722	-0.781774		0.375328
		0.366242	-2.28692		0.235164	0.872549	0.967419		0.822351	-1.82883	0.695658	-1.60158	0.35171	-0.00444443	-0.0641374										0.388156	1.25831		0.232767
		0.596676	-2.06157		-1.8485	0.891444	1.0081		0.387819	-0.0112685	0.175671	-2.43307	0.910163	-0.21405	0.365332										0.429908	0.241571		0.644772
		0.3266	-2.32361		0.0279894	0.651316	0.487328		0.716319	-2.54196	-0.098456	-2.68457	1.06963	-1.34233	-0.207687										0.581251	-0.400892		-0.0210414
		-0.219954	-2.47265		0.14686	0.686743	1.03708		0.636757	-2.49378	0.420807	-2.70493	0.841287	0.419351	0.264344										0.980985	0.156729		1.05346
		0.154454	-1.83826		0.220589	0.926097			1.08719	-2.40515	0.695647	-3.42147	0.892865	-1.31765	-0.592457										0.0292742	-0.0856322		0.571702
		-0.710603	-2.33833		0.409646	0.561507			0.851261	-4.58158	0.296239	-2.66333	0.744712	0.616887	0.0247097										1.11649	-0.57144		0.74957
		-0.490989	-2.79503		0.908779	0.532864			-0.154661	-2.14364	0.558551	-3.78529	0.978007	-1.78956	0.683618										0.905911	0.32959		0.625535
		-1.43185	-1.64547		0.525364	0.673888			0.608004	-3.21394	0.649444	-0.749243	0.827356	-1.44545	0.197592										1.23599	0.515286		0.552017
		0.86442	-1.97415		0.424677	-0.21469			0.396623	-3.10323	0.650788	-3.41229	0.203966	-1.66832	-0.44644										-0.202164	0.876697		-0.960663
		0.559338	-1.60795		0.471341	0.409891			-0.213726	-2.70178	0.236823	-3.28473	0.143887	0.541304	-0.133731										0.507626	0.574333		0.489088
		-0.281883	-0.240029		-0.494929	1.20395			0.902325	-2.5322	0.0972455	-1.62355	0.394033	0.133027	0.592008										1.33525	-0.621681		0.662809
		-0.0126807	-2.56903		0.252778	0.155143			1.26882	-2.05367	0.978943	-2.72525	0.467476	-0.0996195	-0.00404745										0.823032	0.606562		0.156348
		-1.25522	-0.567267		0.675051	0.924514			0.540216	-2.72458	0.559358	-3.21992	0.41229	-0.520526	-0.0110819										0.415799	-0.00895588		0.985022
		-0.548207	-1.91204		0.396338	0.116266			-0.0400484	-2.01033	0.938242	-3.63776	0.607244	-0.914355	0.721531										0.418415	-0.528214		0.960079
		0.309388	-2.45966		-0.104283	0.82688			0.218743	-2.85969	1.07747	-1.28894	0.654589	-0.234672	-0.41211										1.01063	-0.588538		-1.35997
		0.622652	-2.27782		0.143282	1.16331			0.968185	-2.86993	0.205713	-3.31899	0.910665	-0.0736127	-0.45481										1.1468	1.46202		1.30859
		0.420909	-2.14024		-0.279679	0.577173			0.981168	-4.48892	0.463681	-2.68629	-0.551259	-1.41749	0.262974										0.986434	0.115441		0.503643
		-0.556844	-1.49221		0.0413421	-2.08649			-0.0637369	-2.88749	1.21129	-3.15592	0.505122	-1.12167	0.213246										1.20445	1.17592		0.595232
		0.295583	-0.958344		0.309988	-0.271394			1.06668	-2.09893	0.555227	-3.2389	0.113412	-1.24317	0.393941										0.966124	1.31042		0.454425
		0.597191	-1.10139		-0.775311	0.575705			0.900084	-1.65247	0.460797	-1.83399	0.67225	0.368301	-0.319601										0.614118	0.504119		-1.48179
		0.306522	-1.58452		-0.20722	0.756013			0.601178	-2.74285	0.259702	-2.47236	0.186218	-1.18191	-1.49351										0.748112	0.468619		-0.0758719
		0.540649	0.312256		0.00421988	0.607123			0.799586	-2.55598	-1.20166	-2.87505	0.607879	-0.341301	0.579169										0.495556	-0.0739097		0.614965
		-0.907593	-1.19801		0.263396	-0.635094			0.923725	-2.34887	0.494412	-3.3803	0.044292	-1.02926	1.1283										1.13057	1.09187		0.628957
		-1.14238	-1.4949		0.457325	0.328295			0.360592	-1.84488	0.370831	-2.48454	0.0318385	-1.41458	-0.0260605										1.10854	0.111692		0.429902
		0.862055	-2.68054		0.846576	0.40757			-2.38643	-1.99147	0.56408	-2.35762	0.617163	-2.27204	-1.38037										0.440133	0.530271		0.861669
		0.181845	-2.23201		-0.0917128	-1.25039			0.0783553	-2.20488	0.0128621	-2.97527	0.461631	0.269052	0.147531										0.0495936	-0.0998801		0.437611
		0.480103	-1.84205		0.303929	-0.817423			0.834439	-2.73158	1.03003	-1.84583	0.208164	0.203466	-1.98546										1.01531	0.0728426		-0.581684
		-2.01047	-1.96213		0.477822	1.15655			-1.94562	-1.875	0.585955	-2.2571	-2.19283	-1.84247	-0.320979										0.530223	0.458896		-0.0653823
		0.572248	-2.8431		-1.50228	-0.261941			0.807378	-2.39877	0.69658	-3.70951	0.743654	-0.2254	-0.566296										0.690023	0.99689		0.69311
		-0.398004	-2.10337		0.678852	0.636834			0.638859	-1.7407	0.0173502	-2.90934	0.596965	0.114229	0.243407										0.782546	-0.955588		0.709821
		-0.0986481	-2.01464		1.04583	-0.449161			0.881303	-2.65821	1.16943	-3.87807	0.555662	-1.65151	0.507167										1.31926	-0.136302		-0.560133
		1.15154	-1.99909		0.875898	0.204528			-0.0802128	-4.43756	0.789473	-3.50724	1.22455	-1.46069	-1.28373										0.844814	-1.06377		-0.180977
		0.238527	-0.620244		0.769843	0.402843			0.231112	-3.22202	0.00898746	-3.89528	0.229416	0.628462	0.0431468										1.42174	-0.576362		0.33028
		0.61499	-0.887282		0.790878	1.16136			0.316375	-2.32337	0.95134	-3.63713	0.187676	0.355072	0.873013										1.32899	0.783148		0.394407
		0.0746062	-0.59655		0.865862	0.466655			0.597171	-0.131154	0.0823534	-2.61798	0.819034	0.688409	-0.850284										0.847266	0.412266		0.0375277
		-0.831305	-2.24618		0.961052	0.449352			-0.114396	-2.20574	1.06904	-2.91085	0.550254	-1.39191	0.173955										0.869917	-0.552736		0.281442
		-0.301217	-1.64076		0.228499	0.307231			0.602292	-3.14935	0.789515	-2.79055	1.00964	0.601955	-1.74043										0.893205	0.334314		0.899809
		-0.024121	-2.21947		0.221735	0.764676			0.616324	-2.12434	0.967983	-0.994929	0.607345	0.103313	-0.119262										0.276859	-1.80002		0.430376
		-0.277103	-1.75026		0.525556	0.606913			1.01988	-0.993799	0.787592	-3.36281	0.617639	0.132026	-0.188171										1.04132	1.45133		0.301388
		-1.60209	-1.96775		0.0760627	0.130351			0.644111	-2.49594	0.274515	-1.70029	0.779822	0.13951	0.082004										0.615542	0.440014		0.217283
		-0.17769	-1.07176		0.930297	0.720123			0.449493	-3.69527	0.953612	-3.76779	0.573034	-0.532704	-0.015789										0.509589	0.575657		0.682936
		-0.0173844	-2.2572		0.487766	0.636863			0.621708	-1.43383	0.345795	-2.92475	0.330736	0.0165173	0.225916										0.800554	0.0396921		0.574385
		-1.0187	-0.14473		0.476465	0.463387			0.475752	-1.34506	0.398394	-3.53248	0.334536	-1.84892	0.0840147										0.863808	-0.562884		0.370851
		0.310861	-1.96603		0.433691	0.697913			-1.99063	-4.17787	0.149457	-2.08168	0.529969	0.364978	0.302427										0.384459	-1.2198		0.282842
		0.439724	-1.93602		-0.297828	0.91872			0.789326	-3.18581	0.189973	-2.77617	0.307547	0.338298	-0.757654										0.606203	-0.162176		0.201414
		0.334913	-1.86778		-0.026322	0.539624			-0.239601	-2.28504	1.07084	-0.735708	1.02095	-0.441345	0.461342										0.655044	-0.0816409		-0.575054
		-0.497483	-1.17484		0.133089	0.712975			0.0631562	-2.81276	0.666962	-1.07027	-1.03441	0.73015	-0.0638451										0.257932	0.855936		0.0461923
		0.854307	-0.979733		0.228995	0.735165			1.0559	-1.56276	0.711026	-2.73347	0.0766252	0.514521	-0.87757										0.885116	0.281744		0.685179
		0.124329	-2.28938		0.776017	0.813088			0.551529	-2.60214	0.453628	-3.73483	0.528526	0.525855	0.36222										0.730293	0.531586		0.566792
		-0.328854	-2.28646		-0.212179	-0.116305			0.951481	-2.57096	0.456138	-3.31608	0.304499	0.722813	-0.0764776										0.491249	0.328985		0.384896
		-0.725439	-1.07439		-0.00849531	0.595079			0.37816	-2.30802	0.270319	-3.82216	0.68031	-0.517023	-1.78503										0.83967	-0.317324		-0.498517
		0.574911	-1.21309		-0.294713	0.773478			1.05516	-0.806823	0.517511	-2.87759	0.212044	0.675246	-0.161821										0.912268	-1.21119		0.846796
		0.678723	-1.88891		-0.0872255	0.673876			0.268582	-1.75883	0.346437	-3.81247	0.463698	0.395741	0.103759										0.778989	0.861321		0.316591
		-1.28851	-0.89198		0.36028	0.418693			0.89082	-1.97383	0.47024	-3.7991	0.900402	0.40272	0.945358										0.60472	-0.74479		0.260181
		-0.180801	-1.44226		0.529243	0.279447			0.956306	-2.90328	0.296506	-4.00628	0.447106	-1.62336	0.201001										0.567209	0.0654905		0.750038
		0.471334	-1.9228		-0.519129	0.69378			0.683143	-4.12159	0.608287	-2.7663	-0.00403013	0.21511	0.374433										0.980775	-0.829744		0.38836
		-0.813512	-2.12413		0.617286	0.941428			0.330541	-2.81419	0.446732	-1.99812	0.52468	0.599998	-1.3314										0.985754	0.661369		0.870427
		1.14004	-2.08844		0.446624	0.262145			0.677156	-1.96936	1.13155	-1.9936	1.01125	0.312655	-1.57058										1.12851	1.14758		-0.609849
		0.218897	-2.28206		-0.0917362	0.531894			0.526227	-1.46242	0.379043	-2.23999	0.809665	0.382281	0.150166										0.643606	0.493516		0.757939
		0.820945	-1.98845		0.0668672	-0.96263			0.0805457	-2.63467	0.508841	-3.40593	0.225416	0.631642	-0.0901061										1.2973	-1.45747		0.255828
		0.604977	-1.09002		-0.210201	0.218549			-0.496278	-3.78526	0.637014	-3.47584	0.657007	0.271932	0.532536										1.15997	-0.0660336		0.484833
		0.439649	-1.88304		0.205776	-0.240103			1.26891	-3.21262	0.903163	-3.34589	0.266413	0.624007	-1.40642										1.04308	-0.0464949		0.683446
		-0.436098	-2.16289		0.477215	0.966803			1.05781	-2.61631	0.649327	-3.38483	0.706204	0.172263	-0.0159794										1.06082	-0.0499482		0.0190427
		-1.11471	-1.94216		-0.0769109	1.20341			1.00215	-2.45516	0.470981	-1.25898	0.120561	-0.100596	-0.245828										1.3763	0.195357		0.585049
		-3.22499	-1.44383		0.13113	0.823552			0.266957	-1.4848	0.546002	-3.57102	1.04937	-0.176767	-0.0108319										0.874988	0.803895		1.26907
		0.0176326	-1.4142		-0.197488	0.985827			0.653577	-4.17097	0.795152	-3.9021	-0.672565	-0.581427	0.452788										0.89461	0.0331176		1.43578
		0.382177	-2.10255		-2.27317	0.51939			0.110397	-2.6927	0.703612	-3.26095	0.61714	0.816704	0.40032										0.788787	-0.90724		0.837294
		0.839748	0.39765		0.26975	0.798982			0.450019	-1.90978	0.0774562	-3.52451	0.303341	0.245972	-1.08166										0.901674	0.842162		0.416144
		0.577546	-1.70483		-2.93179	0.16217			1.31825	-0.301517	1.24583	-3.76994	0.853701	-0.870325	-0.0403202										0.671705	0.444049		-0.00416644
		-0.245805	-1.57727		0.0372643	0.300899			1.05827	-1.35905	0.583194	-1.69895	0.056441	-0.0596489	1.00615										1.31992	-1.46842		-1.27051
		-0.0590526	-0.594694		0.307024	-1.7249			-0.171593	-0.232425	0.47809	-0.0954111	0.574551	0.740811	-0.361063										0.867799	0.975951		1.04188
		-1.28795	-2.08879		-2.62594	0.7748			0.812486	-0.847943	0.935329	-2.57128	0.3141	0.552427	0.127133										1.35714	-0.886763		0.737996
		0.142647	-2.16673		-0.521651	0.615121			0.958323	-2.86022	0.870094	-3.97366	0.211026	-0.644758	0.382506										0.176069	1.17158		0.508087
		0.204188	-1.79016		0.0520018	0.597877			-1.43805	-1.67112	0.487255	-1.54585	0.459297	-0.380297	0.138558										0.956233	-0.607157		0.845562
		0.9824	-2.25122		0.240242	0.654853			0.578419	-2.00879	0.52094	-3.03605	0.338958	-0.185912	0.377891										1.16674	-0.320811		0.0901123
		0.00920181	-2.17444		0.24502	1.54054			0.997336	-1.67587	0.39457	-3.2377	0.0391471	-0.316569	0.111311										0.498895	0.384272		0.153596
		0.0263073	-2.15347		0.363114	1.01846			0.859984	-1.39206	0.474144	-3.35093	0.126379	0.384837	0.0701875										-0.501832	0.974397		0.784335
		0.478275	-2.21307		0.623274	0.94009			0.510478	-1.58267	0.802314	-0.20771	-0.200041	0.465759	-0.362576										0.42787	0.641473		-0.344421
		0.15072	-1.33906		0.827904	-1.67554			0.848109	-0.724924	0.219103	-2.23734	0.68812	-0.0325859	0.916977										1.04311	1.3875		0.690463
		-0.169611	-1.33136		0.636349	0.853459			0.426386	-3.2797	0.555046	-3.76264	0.671373	-0.394338	0.154779										0.459359	0.577894		-0.510019
		0.0130168	-1.88835		0.385744	0.422137			0.862472	-0.899949	-0.027768	-0.625125	0.528938	-0.126078	-0.961468										1.23047	-0.0280271		-0.0824694
		0.78224	-1.33829		0.609683	0.56775			0.546464	-1.97346	-0.0934323	-3.52896	0.713031	0.0976182	-1.24748										1.14656	0.43792		0.351457
		-0.302939	-1.49613		0.415791	0.0207726			0.697417	-1.62464	0.689192	0.198168	0.232893	0.912592	0.667784										0.344295	0.216838		0.920928
		0.385598	-2.20659		0.517605	0.458377			0.475126	-0.424647	1.21878	-2.92562	0.620839	0.661946	0.976577										0.989157	1.54937		0.963962
		-0.136388	-1.98373		0.249726	0.875715			0.333912	-1.86478	1.55798	-2.46656	0.314342	0.15111	0.0903977										1.03827	0.24339		0.209622
		-0.449633	-0.312942		0.546154	-1.1699			0.207844	-1.3743	0.82679	-0.757118	0.554576	-0.727869	-1.29796										0.961507	0.412603		0.444658
		0.4923	-1.97318		-0.462607	0.725826			0.50396	-1.51023	0.643785	-3.53022	0.747951	0.296811	-0.0489559										0.862423	0.0838476		0.222527
		-0.401969	-0.961305		0.498585	0.969558			0.717135	-2.09108	1.20763	-2.97133	0.793445	0.803493	0.207851										-0.0411909	-1.36979		0.427647
		0.28055	-1.28991		0.207243	0.21931			1.09363	-1.58125	0.502579	-1.4659	0.587844	0.18771	-0.051077										0.359282	0.329706		0.540336
		0.479653	-1.95715		0.262939	0.586802			0.60476	-1.79713	0.511715	-0.106532	0.827757	0.303511	0.240301										0.448762	0.392534		0.377649
		0.360236	-1.32899		0.807652	0.533716			1.00963	-0.456615	1.14311	-3.40115	0.844569	-1.92953	-1.755										1.11448	-0.510793		0.764764
		0.763848	-1.47054		0.309663	0.750124			1.14195	-1.72228	0.778667	-3.29124	0.521607	0.482073	0.0291081										1.24418	-0.357199		0.380245
		-0.0900436	-1.95619		0.515666	0.788423			0.533707	-1.05544	0.401626	-1.67375	0.509438	0.00926048	-0.481595										0.907262	-0.516573		-0.197769
		0.982973	-2.05533		0.506749	0.139112			1.09692	-1.99597	0.33492	-2.46317	1.50013	-0.971857	-2.21922										0.861544	0.669838		0.140999
		0.271865	-1.4767		0.20601	0.608746			0.946506	-1.23272	0.664153	-1.62047	0.561838	0.42583	-0.568111										0.388881	0.111339		0.498927
		-1.13736	-1.04655		0.169193	0.708306			0.481327	-1.0229	0.8404	-1.35978	0.574916	-1.15423	-3.39539										0.809614	0.00668463		0.500415
		-1.42377	-0.721219		0.355416	0.324223			0.81621	-0.132893	1.20946	-0.693209	0.187293	0.210493	-2.69564										0.581395	-0.739621		0.984128
		0.36931	-1.7647		0.702139	0.419067			0.871885	-3.2945	0.244469	-1.84626	-0.107944	0.745281	-2.93217										1.21765	-0.1303		-1.34039
		-0.661606	-2.04011		0.304043	0.650155			0.787843	-0.798056	0.85771	-1.69372	1.30734	0.78946	-1.5315										0.647822	0.412836		0.731633
		0.881557	-1.95086		0.686825	0.662438			0.833148	-0.79882	0.991808	0.461481	-0.228993	0.733386	-2.09913										0.9117	0.757491		0.774137
		0.902098	-1.95873		0.138425	0.762274			0.820505	-1.71155	0.142307	-2.66415	0.779098	0.376689	-0.686359										1.07851	-0.0802386		-0.373549
		0.263032	-1.0201		0.171924	0.598152			0.203379	-1.13054	0.926633	0.254591	0.69571	0.599206	-3.18224										0.826074	1.99008		1.0591
		0.0967147	-2.02906		0.184226	0.253234			1.09784	-1.64495	0.943403	-1.38641	0.94505	-0.132091	-2.61103										0.492477	0.461483		0.32518
		-1.31107	-1.89615		0.111211	0.385541			1.10126	-2.45459	0.779207	-2.48717	0.913147	0.0258079	-0.778856										0.411815	-0.377647		1.0369
		1.0522	-1.82919		0.687596	0.290564			0.548023	-0.26187	0.82324	-1.37911	1.21321	-1.05707	-1.83859										1.08099	0.0798709		0.553357
		0.486034	-1.44203		0.542174	0.783445			0.964775	-1.38237	0.736819	0.852962	0.601677	0.0417408	-2.70847										0.469125	-0.421709		0.549451
		-0.190763	-1.87128		0.865328	1.01885			0.994246	-1.35409	0.135054	-1.40602	0.989034	-0.21452	-2.14927										0.472561	0.957669		0.594728
		-1.7029	-2.06669		0.157707	0.405178			-2.64805	-1.07429	1.01804	-2.19858	0.747288	-0.757219	-1.2716										0.182781	1.20496		0.689184
		-1.45057e-05	-1.95314		0.555973	0.289616			-2.33863	-1.9054	0.676703	-1.35691	0.44282	-1.01663	-3.06717										0.635119	0.489563		1.09584
		0.611933	-1.00462		0.643086	0.741378			-2.57876	-1.80734	0.69728	0.340558	0.328234	0.148322	-2.05141										0.875828	0.35065		-0.0990103
		1.36035	-2.02708		0.236877	0.641373			-2.88588	-1.63972	0.59134	0.142089	0.123954	-0.450359	-0.916244										0.746437	0.173542		0.851408
[truncated: 6,259 more rows]
[truncated: 2 more columns]

## Sheet: Fig 2c
Healthy	AOE + Veh	AOE + Tx
0.350072	0.16687	0.629756
0.167357	-2.02124	0.643597
-0.333501	0.42275	0.206018
0.654287	-0.247054	0.157997
[truncated: 10 more rows]

## Sheet: Fig 2d
		UEA-1

[truncated: 31 more sheets: Fig 2e, Fig 2f, Fig 3a, Fig 3b, Fig 3c, Fig 3d, Fig 3e, Fig 3f, Fig 3g, Fig 3h, Fig 4b, Fig 4c, Fig 4d, Fig 4e, Fig 4f, Fig 4g, Fig 4h, Fig i, Fig 4j, Supp Fig 1a …]
